# Supplementary material for: A data and text mining pipeline to annotate human mitochondrial variants with functional and clinical information
Source: Mol Genet Genomic Med. 2019 Dec 10;8(2):e1085. doi: 10.1002/mgg3.1085 (PMC7005629; doi:10.1002/mgg3.1085)
Supplement: Supplementary file 1 [file MGG3-8-e1085-s001.xlsx]

## Sheet: Supplementary_Table1_info
Supplementary_Table1. Supervised word. The table reports the list of keywords correlated to functional information regarding experimental validation, evidences and mitochondrial context as reported also in Yarham et al 2011. The listed keywords are distinctive marks useful to extract annotation associated to human mitochondrial variants.

## Sheet: Supplementary_Table1
word_list
accumulation
activities
activity
amplification
analysis
assay
biochemical
biochemistry
biopsies
biopsy
blood
blot
capacity
ccl
chain
complex
conservation
conserved
consumption
coupling
cox
coxnegative
cybrid
cybrids
cycle
defect
defects
deficiencies
deficiency
disease
diseases
dysfunction
electron
enzime
epithelial
etc
fiber
fibers
fibre
fibres
fibroblast
genetic
golden
haplogroup
heteroplasmic
heteroplasmy
histochemical
histochemistry
histological
homoplasmic
hydrophobicity
immunohistochemical
immunohistochemistry
investigation
lactate
level
load
mitochondrial
molecular
mosaic
mtdna
muscle
mutation
mutations
negative
northern
oxidase
oxidative
oxphos
oxygen
pathogenic
patient
pcr
plasma
polarography
polymorphic
proton
pyrosequencing
quantification
ragged
ragged
rate
rca
rcrs
red
reported
respiratory
rflp
ros
sarcolemma
sarcolemmal
sdh
segregate
segregation
sequencing
single
skeletal
spectrophotometer
spectrophotometric
spectroscopic
standard
steadystate
symptoms
threshold
trans
transmission
transport
trna
urinary
urine
