# Supplementary material for: A data and text mining pipeline to annotate human mitochondrial variants with functional and clinical information
Source: Mol Genet Genomic Med. 2019 Dec 10;8(2):e1085. doi: 10.1002/mgg3.1085 (PMC7005629; doi:10.1002/mgg3.1085)
Supplement: Supplementary file 2 [file MGG3-8-e1085-s002.xlsx]

## Sheet: data
variant	locus	disease_score	tier_of_pathogenicity	all_freq_h	report_patho	conservation	heteroplasmy	segreg_disease	histochem	biochem	cybrids	single_fiber	disease_phenotype	notes	Pubmed_IDs	Mitomap_reported	Clinvar_reported	OMIM_reported
m.5587T>C	MT-TA	0.3	likely_polymorphic	0.000618209	2	2	NULL	2	NULL	NULL	NULL	NULL	deafness	-	23953430	yes	no	no
m.5591G>A	MT-TA	1	pathogenic	0	2	2	2	2	2	2	5	3	myopathy	-	25873012 17825557	yes	yes	yes
m.5601C>T	MT-TA	0.1	polymorphic	0.00922557	0	0	NULL	2	NULL	NULL	NULL	NULL	hypertension	-	29211511	no	no	no
m.5610G>A	MT-TA	0.55	pathogenic	0	0	NULL	2	2	2	2	NULL	3	myopathy,dysarthria,cardiomyopathy	-	25873012	no	yes	no
m.5623G>A	MT-TA	0.3	likely_polymorphic	0	0	2	2	NULL	2	NULL	NULL	NULL	renal tumor	-	12533837	no	no	no
m.5628T>C	MT-TA	0.75	pathogenic	0.00145041	2	0	2	2	2	2	5	NULL	myopathy, dysarthria, dysphagia,hearing loss	-	29756269 29937831 25873012 29976239 19682603	yes	no	no
m.5631G>A	MT-TA	0.45	pathogenic	2.37773e-05	0	NULL	2	2	NULL	2	NULL	3	myopathy, dysarthria, cardiomyopathy	-	25873012	no	yes	no
m.5636T>C	MT-TA	0.85	pathogenic	0	2	2	2	2	2	2	5	NULL	myopathy, dysarthria,ataxia, external ophtalmologia	-	25873012 20813205	yes	no	no
m.5650G>A	MT-TA	0.9	pathogenic	0	2	0	2	2	2	2	5	3	arteriopathy, leukoencephalopathy, cardiomyopathy, myopathy, ataxia	-	26328603 27420959 25873012 17825557	yes	yes	yes
m.5655T>C	MT-TA	0.45	likely_pathogenic	0.00732339	0	0	0	2	NULL	2	5	NULL	lung cancer, tyroid cancer, deafness	-	22777278 28289588 19682603 28111408 27785398 27230773 15670746 14960712 30451057 28560192	yes	no	no
m.5655T>G	MT-TA	0.55	pathogenic	0	2	0	0	2	NULL	2	5	NULL	cardiomyopathy,encephalomyopathy	-	28169948	no	no	no
m.5772G>A	MT-TC	0.1	polymorphic	0.000166441	0	NULL	2	0	0	0	0	0	-	polymorphic	25923817 18800376	no	no	no
m.5773G>A	MT-TC	0.1	polymorphic	0.014409	0	0	2	0	0	0	0	0	-	polymorphic	23304069	no	no	no
m.5774T>C	MT-TC	0.1	polymorphic	0.00111753	0	0	2	0	0	0	0	0	-	polymorphic	18800376	no	no	no
m.5780G>A	MT-TC	0.2	polymorphic	0.000190218	0	0	2	2	0	0	0	0	diabetes mellitus	-	22780954 18800376	yes	no	no
m.5783G>A	MT-TC	0.4	likely_pathogenic	0.000832204	0	NULL	2	2	2	2	0	0	mitochonrial disease	-	18800376 29976239	yes	no	no
m.5788T>C	MT-TC	0.1	polymorphic	0.000475545	0	NULL	2	0	0	0	0	0	diabetes mellitus	-	18800376	no	no	no
m.5790C>A	MT-TC	0.1	polymorphic	0.000475545	0	0	2	0	0	0	0	0	encephalomyopathy	polymorphic	18800376	no	no	no
m.5794T>C	MT-TC	0.3	polymorphic	0.000213995	0	2	2	2	0	0	0	0	mitochonrial disease	-	18800376	no	no	no
m.5800A>G	MT-TC	0.4	likely_pathogenic	4.75545e-05	0	2	2	2	0	2	0	0	Kalmann syndrome, hearing loss	-	26278626	no	no	no
m.5802T>C	MT-TC	0.3	likely_polymorphic	0	0	2	0	2	0	2	0	0	deafness	-	29756269 29937831 27530448 18386806	yes	no	no
m.5805A>G	MT-TC	0.4	likely_polymorphic	2.37773e-05	0	NULL	2	2	2	2	0	0	Myoclonus with epilepsy with ragged red fibers	-	18800376	no	no	no
m.5806T>C	MT-TC	0.4	likely_polymorphic	0.000356659	0	0	2	2	2	2	0	0	chronic progressive external ophthalmoplegia	-	18800376	no	no	no
m.5809G>A	MT-TC	0.2	likely_polymorphic	2.37773e-05	0	2	2	0	0	0	0	0	-	-	18800376	no	no	no
m.5811A>G	MT-TC	0.2	polymorphic	0.00297216	0	0	2	2	0	0	0	0	Progressive external ophthalmoplegia with myoclonus	-	18800376	no	no	no
m.5813A>G	MT-TC	0.1	polymorphic	0.000380436	0	0	2	0	0	0	0	0	mitochondrial disorders	-	18800376	no	no	no
m.5814T>C	MT-TC	0.75	pathogenic	0.00297216	2	NULL	2	2	2	2	5	0	encephalomyopathy, deafness, myopathy, cardiomyopathy	-	18800376 29976239 16644408	yes	yes	yes
m.5814T>A	MT-TC	0.3	polymorphic	0	0	NULL	2	2	2	0	0	0	myopathy	-	18800376 29976239	no	no	no
m.5816A>G	MT-TC	0.65	pathogenic	0	0	2	2	2	2	0	5	0	Myoclonus with epilepsy with ragged red fibers	-	18800376	yes	yes	yes
m.5817C>T	MT-TC	0.2	likely_polymorphic	0.000118886	0	2	2	0	0	0	0	0	-	polymorphic	18800376	no	no	no
m.5821G>A	MT-TC	0.3	polymorphic	0.00558765	2	0	2	2	0	0	0	0	deafness	-	29756269 18800376	yes	no	no
m.5822G>A	MT-TC	0.1	VUS	9.5109e-05	0	NULL	2	0	0	0	0	0	-	-	18800376	no	no	no
m.5823A>G	MT-TC	0.1	VUS	0.00149797	0	0	2	0	0	0	0	0	diabetes mellitus	-	18800376 10738184	no	no	no
m.5824G>A	MT-TC	0.1	VUS	0.00121264	0	NULL	2	0	0	0	0	0	-	polymorphic	18800376	no	no	no
m.5826T>A	MT-TC	0.2	VUS	0	0	2	2	NULL	NULL	NULL	NULL	NULL	-	-	18800376	no	no	no
m.7521G>A	MT-TD	0.2	polymorphic	0.0878094	0	0	0	2	2	0	0	0	tyroid cancer, colonrectal tumor	-	26138249 27785398	yes	no	no
m.7521G>C	MT-TD	0.4	pathogenic	0	0	0	2	2	2	2	NULL	NULL	myopathy	-	26138249 27785398	no	no	no
m.7526A>G	MT-TD	0.6	pathogenic	0	2	2	2	2	2	2	0	0	exercise intolerance, myopathy	-	25447692 19767615	yes	yes	yes
m.7533C>A	MT-TD	0.2	likely_polymorphic	0	0	0	0	2	2	NULL	NULL	NULL	tyroid tumor, colonrectal tumor	-	26138249 27785398	no	no	no
m.7539C>T	MT-TD	1	pathogenic	0	2	2	2	2	2	2	5	3	myopathy, spinal ataxia, hearing loss, cataract, cognitive impairment	-	25447692	yes	no	no
m.7543A>G	MT-TD	0.75	pathogenic	0.000808427	2	NULL	2	2	2	2	5	0	polycystic ovary syndrome, seizures, development delay	-	27119776 28670386 25447692	yes	no	no
m.7547T>C	MT-TD	0.5	pathogenic	0.00114131	0	2	2	2	2	2	NULL	NULL	myopathy	-	22780954 16059939	no	no	no
m.7551A>G	MT-TD	0.65	pathogenic	0	0	2	2	2	0	2	5	0	deafness	-	27536005	no	no	no
m.7554G>A	MT-TD	0.55	pathogenic	0	0	NULL	2	2	2	2	0	3	myopathy, ataxia, nistagmus,migraine, blindness, cardiomyopathy, encephalopathy	-	25447692 23696415	yes	no	no
m.7559A>G	MT-TD	0.2	likely_polymorphic	0.000784649	0	2	2	0	0	0	0	0	-	-	16059939	no	no	no
m.7561T>C	MT-TD	0.5	pathogenic	0.000118886	0	2	2	2	2	2	0	0	myopathy	-	16059939	no	no	no
m.7579T>C	MT-TD	0.3	likely_polymorphic	0	0	2	2	2	0	0	0	0	myopathy	-	16059939	no	no	no
m.7581T>C	MT-TD	0.2	likely_polymorphic	0.00404213	0	0	2	2	0	0	0	0	myopathy	-	16059939	no	no	no
m.14674T>C	MT-TE	0.8	pathogenic	0.000118886	2	0	0	2	2	2	5	3	infantile myopathy, hypotonia, encephalomyopathy	-	23813926 23696415	yes	yes	yes
m.14674T>G	MT-TE	0.4	pathogenic	0	2	0	0	2	2	2	NULL	NULL	infantile myopathy, hypotonia, encephalomyopathy	-	23813926 23696415	yes	yes	yes
m.14679T>G	MT-TE	0.2	likely_polymorphic	0	2	0	0	2	NULL	NULL	NULL	NULL	HCC	-	27420959	no	no	no
m.14685G>A	MT-TE	0.65	pathogenic	0	0	2	2	2	2	2	NULL	3	cataract, ataxia, paraparesis	-	25447692	yes	no	no
m.14686G>T	MT-TE	0.2	likely_polymorphic	0	0	2	0	2	NULL	NULL	NULL	NULL	hypertension	-	25923817	no	no	no
m.14693A>G	MT-TE	0.3	likely_polymorphic	0.00477923	2	NULL	0	2	NULL	2	NULL	NULL	polycystic ovary syndrome,hypertension, deafness	-	27530448 20301595 19682603	yes	no	no
m.14709T>C	MT-TE	0.9	pathogenic	0	2	NULL	2	2	2	2	5	3	myopathy	-	20064630 23301511 15880407 20301595 16059939	yes	yes	yes
m.582T>C	MT-TF	0.85	pathogenic	0	2	2	2	2	2	2	5	NULL	mitochondrial disease	-	22039503	yes	no	no
m.583G>A	MT-TF	0.85	pathogenic	0	2	2	2	2	2	2	5	NULL	exercise intolerance, retinal dystrophy, encephalomyopathy, MELAS	-	22930374 22039503 20142618	yes	yes	yes
m.593T>C	MT-TF	0.2	likely_polymorphic	0.00318615	2	0	0	NULL	NULL	2	NULL	NULL	LHON	-	30201499 22039503 19535463	no	no	no
m.593T>G	MT-TF	0.55	pathogenic	4.75545e-05	2	0	0	2	NULL	2	5	NULL	kyphoscoliosis optic neuropathy, epilepsy	-	30201499 19535463	no	no	no
m.606A>G	MT-TF	0.6	pathogenic	0.000404213	2	2	2	2	2	2	NULL	NULL	myoglobulinuria	-	16059939	yes	no	no
m.608A>G	MT-TF	0.3	likely_polymorphic	0	2	2	0	2	NULL	NULL	NULL	NULL	tubular interstitial nephritis	-	28267784	yes	yes	yes
m.611G>A	MT-TF	0.85	pathogenic	0	2	2	2	2	2	2	5	NULL	myopathy, MERFF	-	22039503 20194621	yes	yes	yes
m.616T>C	MT-TF	0.5	pathogenic	0	2	2	0	2	2	2	NULL	NULL	severe epilepsy	-	28267784	yes	yes	yes
m.618T>C	MT-TF	0.6	pathogenic	0	2	2	2	2	2	2	NULL	NULL	myopathy	-	24667788 16059939	yes	no	no
m.628C>T	MT-TF	0.3	likely_polymorphic	7.13318e-05	2	0	2	2	NULL	NULL	NULL	NULL	non syndromic hearing loss, sensorineural hearing loss	-	27785398	yes	no	no
m.644A>G	MT-TF	0.2	likely_polymorphic	0.000618209	2	NULL	0	2	NULL	NULL	NULL	NULL	hypertrophic cardiomyopathy	-	20976138 25923817	no	no	no
m.625G>A	MT-TF	0.6	pathogenic	0	2	2	2	2	2	2	NULL	NULL	hearing loss	-	21914246	yes	no	no
m.9995T>C	MT-TG	0.2	likely_polymorphic	7.13318e-05	0	NULL	0	2	NULL	2	NULL	NULL	dystonia, optic atrophy	-	22947169	no	no	no
m.10055A>G	MT-TG	0.15	likely_polymorphic	0.000166441	0	1	0	2	NULL	NULL	NULL	NULL	aplastyc anemia	-	25629498	no	no	no
m.12147G>A	MT-TH	1	pathogenic	0	2	2	2	2	2	2	5	3	MELAS, MERFF, encephalomyopathy, myopathy, lactic acidosis, stroke-like episodes, reye	-	27502083 23696415	yes	yes	yes
m.12172A>G	MT-TH	0.35	likely_pathogenic	0.00611075	0	0	2	2	NULL	NULL	NULL	3	lung cancer	-	20232220 29976239	no	no	no
m.12187C>A	MT-TH	0.1	likely_polymorphic	0	0	0	0	2	NULL	NULL	NULL	NULL	male infertility	-	24931671	yes	no	no
m.12201T>C	MT-TH	0.5	pathogenic	0	2	0	2	2	2	2	NULL	NULL	myopathy, cardiomyopathy, encephalomyopathy,MELAS, MERFF	-	30298483 20301595 27536005 23696415	yes	yes	yes
m.12206C>T	MT-TH	0.55	pathogenic	0	0	2	2	2	NULL	2	NULL	3	myopathy, cardiomyopathy, CPEO, MELAS,MERFF, encephalomyopathy	-	23696415	yes	no	no
m.12146A>G	MT-TH	0.75	pathogenic	0	0	2	2	2	2	2	5	NULL	MELAS,lactic acidosis, stroke-like episodes	-	21704194	yes	no	no
m.4263A>G	MT-TI	0.4	pathogenic	4.75545e-05	2	2	0	2	2	0	0	NULL	hypertension	-	26831225 29211511	yes	no	no
m.4269A>G	MT-TI	1	pathogenic	0	2	2	2	2	2	2	5	3	cardiomyopathy, myopathy, encephalomyopathy, lactic acidosis	-	21144833 15005711 23696415 21533077	yes	yes	yes
m.4274T>C	MT-TI	0.85	pathogenic	0	2	2	2	2	2	2	5	NULL	ophtalmogia	-	12655007	yes	no	no
m.4277T>C	MT-TI	0.65	pathogenic	0.000332882	2	0	0	2	2	2	5	NULL	hypertrofic cardiomyopathy, MELAS, encephalomyopathy, leukoencephalomyopathy, ataxia, lactic acidosis	-	28526948 28267784 30262995	yes	no	no
m.4279A>G	MT-TI	0.55	pathogenic	0	0	NULL	2	2	2	2	0	3	Myoclonus with epilepsy with ragged red fibers	-	20301693	yes	no	no
m.4282G>A	MT-TI	0.9	pathogenic	0	0	2	2	2	2	2	5	3	chronic progressive external ophthalmoplegia	-	25034047	yes	no	no
m.4284G>A	MT-TI	0.55	pathogenic	4.75545e-05	0	NULL	2	2	0	2	5	NULL	cardiomyopathy, ophtalmogia	-	20301693	yes	yes	yes
m.4285T>C	MT-TI	0.6	pathogenic	0	2	2	2	2	2	2	0	NULL	ophtalmogia	-	12655007	yes	no	no
m.4289T>C	MT-TI	0.65	pathogenic	0	0	2	2	2	2	2	0	3	retinopathy, diabetes, dysphagia, cerebral atrophy	-	23696415	yes	no	no
m.4290T>C	MT-TI	1	pathogenic	0	2	2	2	2	2	2	5	3	cardiovascular diseases,encephalomyopathy	-	21533077 21914842 15121771	yes	yes	yes
m.4291T>C	MT-TI	0.4	pathogenic	0	2	2	0	2	2	0	0	NULL	hypertension, hypercholesterolemia, hypomagnesemia	-	23921547 16773565 21533077 21914842	yes	yes	yes
m.4292G>C	MT-TI	0.2	likely_polymorphic	0	0	2	0	2	NULL	NULL	NULL	NULL	tyroid carcinoma	-	27785398	no	no	no
m.4295A>G	MT-TI	0.75	pathogenic	0.00190218	2	NULL	2	2	2	2	5	0	hypertrofic cardiomyopathy	-	26831225 20301595 26782414	yes	yes	yes
m.4296G>A	MT-TI	0.3	likely_polymorphic	2.37773e-05	2	2	0	2	0	0	0	NULL	encephalomyopathy	-	27502083	yes	no	no
m.4298G>A	MT-TI	0.75	pathogenic	0	2	2	2	2	0	2	5	NULL	ophtalmogia, retinopathy, diabetes mellitus, dysphagia, cerebral atrophy	-	23696415	yes	no	no
m.4300A>G	MT-TI	0.75	pathogenic	0	2	2	0	2	2	2	5	NULL	cardiomyopathy,MELAS, encephalomyopathy, leukoencephalomyopathy, ataxia, lactic acidosis	-	21144833 25923817	yes	yes	yes
m.4309G>A	MT-TI	0.85	pathogenic	0	2	2	2	2	2	2	5	NULL	ophtalmogia	-	12655007	yes	no	no
m.4312C>T	MT-TI	0.3	polymorphic	0.0338113	2	2	0	2	0	0	0	NULL	tyroid carcinoma	-	11938495 27785398	yes	no	no
m.4316A>G	MT-TI	0.4	pathogenic	0.000713318	2	2	2	2	0	NULL	NULL	NULL	cardiomyopathy, hearing loss, diabetes mellitus	-	23301511 21144833	yes	no	no
m.4317A>G	MT-TI	0.5	pathogenic	0.000451768	2	0	2	2	2	2	NULL	NULL	ophtalmogia, cardiomyopathy, myopathy, encephalomyopathy, lactic acidosis	-	23301511 29348176 19535463	yes	yes	yes
m.4320C>T	MT-TI	0.5	pathogenic	4.75545e-05	2	2	2	2	0	2	NULL	NULL	ophtalmogia, cardiomyopathy	-	21144833 11110797	yes	no	no
m.8296A>G	MT-TK	0.85	pathogenic	0.000546877	2	2	2	2	2	2	5	NULL	MERFF	-	23301511 20301595 22384008 21533077 21144833	yes	yes	yes
m.8304G>A	MT-TK	0.5	pathogenic	0	0	2	2	2	2	2	NULL	NULL	encephalomyopathy, lactic acidosis, stroke-like episodes, opthalmoplegia, epilepsy, deafness, diabetes mellitus	-	23696415	yes	no	no
m.8305C>T	MT-TK	0.5	pathogenic	0	0	2	2	2	2	2	NULL	NULL	MERFF	-	29174468	no	no	no
m.8313G>A	MT-TK	0.85	pathogenic	2.37773e-05	2	2	2	2	2	2	5	NULL	encephalomyopathy	-	20153673	yes	yes	yes
m.8316T>C	MT-TK	0.4	pathogenic	0	0	NULL	2	2	2	2	NULL	NULL	MELAS	-	15100439	yes	no	no
m.8324T>A	MT-TK	0.2	likely_pathogenic	0	0	2	0	2	NULL	NULL	NULL	NULL	-	polymorphic	15100439	no	no	no
m.8328G>A	MT-TK	0.85	pathogenic	0	2	2	2	2	2	2	5	NULL	encephalomyopathy	-	20301693	yes	no	no
m.8342G>A	MT-TK	0.65	pathogenic	0	0	NULL	2	2	2	2	5	NULL	chronic progressive external ophthalmoplegia	-	15100439	yes	yes	yes
m.8343A>G	MT-TK	0.3	likely_polymorphic	0.00068954	0	0	2	2	NULL	2	NULL	NULL	Parkinson's disease, polycistic ovaric syndrome, atherosclerosis, hypertension, diabetes mellitus	-	28670386	yes	no	no
m.8344A>G	MT-TK	0.9	pathogenic	7.13318e-05	2	NULL	2	2	2	2	5	3	dysarthria, MERFF, myopathy, ataxia, apnea, myoclonic epilepsy, Leigh syndrome, limb weakness	-	29481804 27111573 23301511 20722495 19370763 30262995 14960712	yes	yes	yes
m.8348A>G	MT-TK	0.4	pathogenic	0.00244906	2	0	2	2	NULL	2	NULL	NULL	MERFF	-	24052731 22659402 25923817	yes	no	no
m.8355T>C	MT-TK	0.65	pathogenic	0	0	0	2	2	2	2	5	NULL	myopathy	-	15100439	yes	no	no
m.8356T>C	MT-TK	0.75	pathogenic	0	2	NULL	2	2	2	2	5	NULL	MERFF, seizures, ataxia, dementia, dysarthria, blindness	-	26265210 23301511 20301693	yes	yes	yes
m.8362T>G	MT-TK	0.75	pathogenic	0	0	2	2	2	2	2	5	NULL	myoclonic epilepsy	-	19862739 16059939	yes	no	no
m.8363G>A	MT-TK	0.75	pathogenic	0	2	NULL	2	2	2	2	5	NULL	cardiomyopathy, hearing loss, Leigh syndrom, encephalomyopathy, lactic acidosis, ophtalmoplegia	-	26831225 23508290 26265210 30196098 23696415	yes	yes	yes
m.3243A>G	MT-TL1	1	pathogenic	9.5109e-05	2	2	2	2	2	2	5	3	MELAS, Leigh syndrome, muscle weakness, exercise intolerance	-	30227252 29512743 29224958 23339111 18241671 21296868 11472454 19344660 23301511 20301595 25744662 19370763 30262995	yes	yes	yes
m.3250T>C	MT-TL1	0.5	pathogenic	0	2	0	2	2	2	2	0	NULL	myopathy with exercise intolerance	-	28716227 16059939	yes	yes	yes
m.3256C>T	MT-TL1	0.75	pathogenic	0	2	NULL	2	2	2	2	5	NULL	Myoclonus with epilepsy with ragged red fibers	-	23301511 29670672 23395464	yes	yes	yes
m.3271T>C	MT-TL1	0.85	pathogenic	0	2	2	2	2	2	2	5	NULL	MELAS,MERFF, ataxia, encephalopathy, cardiomyopathy	-	24153443 11024191 23301511 19535463	yes	yes	yes
m.3275C>A	MT-TL1	0.1	likely_polymorphic	2.37773e-05	0	0	0	2	0	NULL	0	NULL	LHON	-	28670386	yes	no	no
m.3275C>T	MT-TL1	0.3	likely_polymorphic	4.75545e-05	2	0	0	2	NULL	2	NULL	NULL	LHON	-	28670386	no	no	no
m.3302A>G	MT-TL1	0.85	pathogenic	0	2	2	2	2	2	2	5	NULL	polycistic ovary syndrome, respiratory failure, short stature, myopathy, ataxia	-	19563917 11024191 15639196 25923817	yes	no	no
m.3244G>A	MT-TL1	0.9	pathogenic	2.37773e-05	0	2	2	2	2	2	5	3	chronic progressive external ophthalmoplegia	-	20064630	yes	no	no
m.3252A>G	MT-TL1	0.5	pathogenic	0	0	2	2	2	2	2	NULL	NULL	encephalomyopathy, lactic acidosis, stroke-like episodes	-	25765153	yes	yes	yes
m.3291T>C	MT-TL1	1	pathogenic	0	2	2	2	2	2	2	5	3	MERFF, MELAS	-	23301511 20722495 27420959	yes	no	no
m.3302A>G	MT-TL1	0.85	pathogenic	0	2	2	2	2	2	2	5	NULL	polycistic ovary syndrome, respiratory failure, short stature, myopathy, ataxia	-	19563917 11024191 15639196 25923817	yes	no	no
m.3303C>T	MT-TL1	0.65	pathogenic	0	0	NULL	2	2	2	2	5	NULL	hypertrophic cardiomyopathy	-	19563917 15639196 25923817	yes	yes	yes
m.12276G>A	MT-TL2	0.65	pathogenic	0	0	2	2	2	2	2	NULL	3	CPEO	-	19853445	yes	no	no
m.12283G>A	MT-TL2	1	pathogenic	2.37773e-05	2	2	2	2	2	2	5	3	myopathy, CPEO, myoclonic epilepsy	-	19853445	yes	no	no
m.12307A>G	MT-TL2	0.1	likely_polymorphic	7.13318e-05	0	2	0	0	0	0	0	0	pancreatic cancer	polymorphic	27323166	no	no	no
m.12308A>G	MT-TL2	0.4	pathogenic	0.118815	2	2	2	2	0	0	0	0	tyroid cancer	polymorphic	25110199 23301511 26883569 23401651 23645593 27785398	yes	no	no
m.12315G>A	MT-TL2	0.85	pathogenic	0	2	2	2	2	2	2	5	NULL	atherosclerosis	-	26328603 29896485 29670672 25923817	yes	yes	yes
m.12317T>C	MT-TL2	1	pathogenic	2.37773e-05	2	2	2	2	2	2	5	3	diabetes mellitus	-	23696415	yes	no	no
m.12300G>A	MT-TL2	0.55	pathogenic	0	0	2	2	2	NULL	NULL	5	NULL	MERFF-NARP syndrome	-	20301693	yes	no	no
m.12271T>C	MT-TL2	0.1	likely_polymorphic	0	NULL	2	NULL	NULL	NULL	NULL	NULL	NULL	mitochondrial disease	-	29670542 19160410	no	no	no
m.12316G>A	MT-TL2	0.6	pathogenic	0	2	2	2	2	2	2	NULL	NULL	myopathy	-	20163808	yes	no	no
m.4403G>A	MT-TM	0.9	pathogenic	0	0	2	2	2	2	2	5	3	myopathy, dystrophy	-	29174468	yes	no	no
m.4407G>A	MT-TM	0.4	pathogenic	0	0	2	2	2	NULL	2	NULL	NULL	Brugada syndrome, cardiac arrhytmia	-	28980288	no	no	no
m.4409T>C	MT-TM	1	pathogenic	0	2	2	2	2	2	2	5	3	hypertension, muscle weakness, exercise intolerance, growth retardation, lactic acidosis	-	16059939	yes	yes	yes
m.4410C>A	MT-TM	0.3	likely_polymorphic	0	0	2	0	2	NULL	2	NULL	NULL	hypertension	-	25923817	yes	no	no
m.4415A>G	MT-TM	0.75	pathogenic	0	0	2	2	2	2	2	5	NULL	hypertension	-	19460300	yes	no	no
m.4432C>T	MT-TM	0.3	likely_polymorphic	0	0	2	0	2	NULL	2	NULL	NULL	hypertension	-	25923817	no	no	no
m.4435A>G	MT-TM	0.75	pathogenic	0.000784649	2	2	2	2	NULL	2	5	NULL	hypertension	observed in Chinese patients	26831225 29577757 23805034 29211511	yes	no	no
m.4437C>T	MT-TM	0.3	likely_polymorphic	0	0	2	0	2	NULL	2	NULL	NULL	hypertension	-	25923817	yes	no	no
m.4440G>A	MT-TM	0.85	pathogenic	0	2	2	2	2	2	2	5	NULL	muscle weakness	-	29174468	no	no	no
m.4450G>A	MT-TM	1	pathogenic	0	2	2	2	2	2	2	5	3	hypertension, muscle weakness,splenic linfoma	-	29174468	yes	no	no
m.4454T>C	MT-TM	0.2	likely_polymorphic	0.00439879	0	0	0	2	NULL	2	NULL	NULL	hypertension	-	28670386	yes	no	no
m.4456C>T	MT-TM	0.4	pathogenic	0.000142663	2	0	2	2	NULL	2	NULL	NULL	Brugada syndrome, cardiac arrhytmia, hypertension	-	28980288	yes	no	no
m.5658T>C	MT-TN	0.65	pathogenic	0	0	2	2	2	2	2	0	3	CPEO, focal glomerulo sclerosis	-	23712756 23375258	yes	no	no
m.5669G>A	MT-TN	0.5	pathogenic	0	0	2	2	2	2	2	NULL	NULL	myopathy, encephalomyopathy, ataxia, cardiomyopathy, exercise intolerance	-	21741368	no	no	no
m.5690A>G	MT-TN	0.75	pathogenic	0	2	2	2	2	2	2	0	3	CPEO, ptosis, proximal myopathy	-	23696415	yes	no	no
m.5692T>C	MT-TN	0.85	pathogenic	0	2	2	2	2	2	2	5	0	CPEO	-	23375258	yes	yes	yes
m.5693T>C	MT-TN	0.2	likely_polymorphic	0	0	2	0	2	0	0	0	0	myopathy	-	23375258	yes	no	no
m.5698G>A	MT-TN	0.75	pathogenic	0	2	2	2	2	2	0	5	0	CPEO	-	23375258	yes	no	no
m.5703G>A	MT-TN	0.85	pathogenic	0	2	2	2	2	2	2	5	0	CPEO, letal myopathy	-	26328603 30371200 15554876	yes	yes	yes
m.5728T>C	MT-TN	0.75	pathogenic	2.37773e-05	0	2	2	2	2	2	5	0	multiorgan failure	-	23375258	yes	yes	yes
m.5709T>C	MT-TN	0.55	pathogenic	0	0	0	2	2	2	2	NULL	3	external ophthalmoplegia	-	22189266	yes	no	no
m.15957C>T	MT-TP	0.6	pathogenic	0	2	2	2	2	2	2	NULL	NULL	HCC	-	27420959	no	no	no
m.15975C>A	MT-TP	0.3	likely_polymorphic	0	0	NULL	0	2	2	2	NULL	NULL	myopathy, NARP	-	22780954 25650108 27420959	no	no	no
m.15990C>A	MT-TP	1	pathogenic	0	2	2	2	2	2	2	5	3	myopathy	-	9421512	no	no	no
m.15998A>T	MT-TP	0.55	pathogenic	0	0	2	0	2	2	2	NULL	3	myopathy	-	27536729	yes	no	no
m.16002T>C	MT-TP	0.55	pathogenic	0	0	2	0	2	2	2	0	3	myopathy	-	27536729	yes	no	no
m.16015T>C	MT-TP	0.55	pathogenic	0	0	2	0	2	2	2	0	3	myopathy	-	27536729	yes	no	no
m.16023G>A	MT-TP	0.65	pathogenic	0	0	2	2	2	2	2	0	3	migraine, pigmentary retinopathy, deafness	-	23696415	yes	no	no
m.15958A>T	MT-TP	0.4	pathogenic	0	0	2	2	2	2	NULL	NULL	NULL	Myoclonus with epilepsy with ragged red fibers	-	27816331	no	no	no
m.15990C>T	MT-TP	0.1	likely_polymorphic	0	0	2	0	NULL	NULL	NULL	NULL	NULL	Myoclonus with epilepsy with ragged red fibers	-	9421512	yes	yes	yes
m.4363T>C	MT-TQ	0.65	pathogenic	0.000974867	2	0	0	2	2	2	5	NULL	hypertension, vision loss, Brugada syndrome, cardiomyopathy, myoclonic epilepsy, encephalomyopathy, MADD, lactic acidosis	-	28670386	yes	no	no
m.4377T>A	MT-TQ	0.3	likely_polymorphic	0	0	2	2	2	NULL	NULL	NULL	NULL	cardiac arrhytmia, tachycardia	-	28980288	no	no	no
m.4386T>A	MT-TQ	0.1	likely_polymorphic	0	0	0	0	2	NULL	NULL	NULL	NULL	hypertension, coronary heart disease, myopathy	-	29976239	no	no	no
m.4393C>T	MT-TQ	0.65	pathogenic	0	2	NULL	2	2	2	2	NULL	3	myclonic epilepsy, cardiomyopathy, encephalomyopathy, MADD, myopathy, lactic acidosis	-	28670386	no	no	no
m.10454T>C	MT-TR	0.2	likely_polymorphic	0.00337637	2	0	0	2	0	0	0	0	polycistic ovary syndrome, hearing loss, breast cancer, prostate cancer, colon cancer	-	23953430 27530448 28289588 19682603	yes	no	no
m.10463T>C	MT-TR	0.2	polymorphic	0.046437	2	0	0	2	0	0	0	0	tyroid cancer, encephalomyopathy	-	28104394 11938495 27785398	yes	no	no
m.10450A>G	MT-TR	0.65	pathogenic	0	0	NULL	2	2	2	2	5	NULL	encephalomyopathy	-	19809478	yes	yes	yes
m.7451A>T	MT-TS1	0.75	pathogenic	0	2	2	2	2	2	2	NULL	3	CPEO	-	23696415	yes	no	no
m.7458G>A	MT-TS1	0.65	pathogenic	0	0	2	2	2	2	2	NULL	3	CPEO	-	29398297	yes	no	no
m.7460A>G	MT-TS1	0.1	likely_polymorphic	0	0	2	0	0	0	0	NULL	NULL	-	polymorphic	26550263	no	no	no
m.7472A>C	MT-TS1	0.8	pathogenic	2.37773e-05	2	0	0	2	2	2	5	3	hearing loss	-	27530448 21989059 18398437	yes	no	no
m.7480T>C	MT-TS1	0.75	pathogenic	0	0	2	2	2	2	2	5	NULL	CPEO, myopathy	-	29398297	no	no	no
m.7486G>A	MT-TS1	0.55	pathogenic	0	0	2	NULL	2	2	2	NULL	3	CPEO	-	29398297	yes	no	no
m.7492C>T	MT-TS1	0.2	likely_polymorphic	0.000118886	2	0	0	2	0	0	0	0	hypertension	-	27530448 28670386	yes	no	no
m.7497G>A	MT-TS1	0.5	pathogenic	0	2	NULL	2	2	2	2	NULL	NULL	Exercise intolerance, muscle pain, lactic acidemia	-	22971729 26328603 21989059 16059939	yes	yes	yes
m.7501T>C	MT-TS1	0.1	likely_polymorphic	0.000309104	0	0	0	2	0	0	NULL	NULL	cardiomyopathy, SCD, TOF	-	23735083 21989059 24491108	no	no	no
m.7505T>C	MT-TS1	0.65	pathogenic	0	2	2	0	2	0	2	5	NULL	lung cancer	-	20301595 21989059 28289588	yes	yes	yes
m.7506G>A	MT-TS1	0.4	pathogenic	0	0	2	2	2	2	0	NULL	NULL	CPEO	-	25497401	yes	no	no
m.7507A>G	MT-TS1	0.75	pathogenic	0	0	2	2	2	2	2	5	NULL	cardio-respiratory failure, lactic acidosis	-	25497401	no	no	no
m.7511T>C	MT-TS1	0.75	pathogenic	2.37773e-05	2	2	2	2	0	2	5	NULL	hearing loss, deafness	-	20546952 18325329 23301511 20722495 28320335 30262995 27785398 20153673	yes	yes	yes
m.7512T>C	MT-TS1	0.75	pathogenic	0	2	NULL	2	2	2	2	5	NULL	MERRF/MELAS overlap syndrome	-	22971729 21989059 17130166	yes	yes	yes
m.7510T>C	MT-TS1	0.6	pathogenic	2.37773e-05	2	2	2	2	2	2	NULL	NULL	hearing impairment	-	18325329 23301511 20722495 15670746	yes	yes	yes
m.12207G>A	MT-TS2	0.5	pathogenic	2.37773e-05	0	2	2	2	2	2	NULL	NULL	MELAS-like syndrome	-	28893805	yes	yes	yes
m.12224C>T	MT-TS2	0.2	likely_polymorphic	0	0	2	0	2	NULL	NULL	NULL	NULL	hearing loss	-	23826813 21120938 23826813 20812880	yes	no	no
m.12236G>A	MT-TS2	0.1	polymorphic	0.00806049	0	0	0	2	NULL	NULL	NULL	NULL	hearing loss, myopathy	-	22241583 20301595	yes	no	no
m.12246C>A	MT-TS2	0.1	likely_polymorphic	7.13318e-05	0	0	0	2	NULL	NULL	NULL	NULL	myopathy , deafness	-	23301511 21144833	yes	no	no
m.12258C>A	MT-TS2	0.4	pathogenic	0	2	NULL	2	2	2	NULL	NULL	NULL	retinitis pigmentosa, hearing loss	-	23301511 22378285	yes	yes	yes
m.12261T>C	MT-TS2	0.8	pathogenic	0	0	0	2	2	2	2	5	3	diabetes mellitus, encephalopathy, seizures	-	22378285	yes	no	no
m.12262C>A	MT-TS2	0.75	pathogenic	0	0	2	2	2	2	2	5	NULL	deafness, retinitis pigmentosa	-	22241583	yes	no	no
m.12263T>G	MT-TS2	0.2	likely_polymorphic	0	0	2	0	2	NULL	NULL	NULL	NULL	retinitis pigmentosa, myopathy, epilepsy	-	23301511 21144833 25447692	no	no	no
m.12264C>T	MT-TS2	0.55	pathogenic	0	0	0	2	2	2	2	NULL	3	retinitis pigmentosa, myopathy, epilepsy	-	25447692	yes	no	no
m.15923A>G	MT-TT	0.65	pathogenic	0	2	NULL	2	2	2	2	NULL	3	Myoclonus with epilepsy with ragged red fibers	-	25765153 30371200 20301693	yes	yes	yes
m.15890C>A	MT-TT	0.1	likely_polymorphic	0	0	NULL	0	2	NULL	NULL	NULL	NULL	ovary carcinoma	-	28716227	no	yes	no
m.1606G>A	MT-TV	0.9	pathogenic	0	2	0	2	2	2	2	5	3	neurological disease, ataxia, mental disorders, myopathy	-	20064630 25447692	yes	yes	yes
m.1624C>T	MT-TV	0.45	pathogenic	0	0	NULL	0	0	2	2	5	NULL	-	mitoribosome defect	27409572 30262995 20194621	yes	yes	yes
m.1628C>T	MT-TV	0.2	likely_polymorphic	0.000118886	0	2	0	2	0	0	0	NULL	hypertrofic cardiomyopathy	-	25097009	no	no	no
m.1658T>C	MT-TV	0.3	likely_polymorphic	7.13318e-05	0	0	2	2	2	0	0	NULL	-	polymorphic	25097009	no	no	no
m.1659T>C	MT-TV	0.3	likely_polymorphic	0	0	2	2	2	0	0	0	NULL	hepatocellular carcinoma, hemiplegia, movement desorder	-	27420959	yes	no	no
m.1630A>G	MT-TV	1	pathogenic	0	2	2	2	2	2	2	5	3	hearing impairment	-	23696415	yes	no	no
m.1644G>A	MT-TV	1	pathogenic	0	2	2	2	2	2	2	5	3	cardiomyopathy	-	19862739	yes	no	no
m.1640A>G	MT-TV	0.3	likely_polymorphic	4.75545e-05	2	2	0	2	NULL	NULL	NULL	NULL	MELAS	-	23301511	no	no	no
m.1616A>G	MT-TV	0.2	likely_polymorphic	0	0	2	0	2	NULL	NULL	NULL	NULL	MELAS	-	28893805	yes	no	no
m.5521G>A	MT-TW	1	pathogenic	0	2	2	2	2	2	2	5	3	myopathy	-	29845786 16059939 23696415	yes	yes	yes
m.5541C>T	MT-TW	1	pathogenic	0	2	2	2	2	2	2	5	3	mitochondrial encephalomyopathy, lactic acidosis, stroke-like episodes, isolated progressive external ophthalmoplegia, epilepsy, deafness , diabetes	-	23696415	yes	no	no
m.5563G>A	MT-TW	0.1	likely_polymorphic	0.00180707	0	NULL	0	2	0	0	NULL	NULL	lung cancer,tobacco epidermic	-	29976239	no	no	no
m.5522G>A	MT-TW	0.65	pathogenic	0	0	2	2	2	2	2	0	3	myopathy	-	30937556 23232693	yes	no	no
m.5538G>A	MT-TW	0.75	pathogenic	0	0	2	2	2	2	2	5	NULL	encephalomyopathy	-	29043143	yes	no	no
m.5540G>A	MT-TW	1	pathogenic	0	2	2	2	2	2	2	5	3	ataxia	-	18386806	yes	no	no
m.5556G>A	MT-TW	0.85	pathogenic	0	2	2	2	2	2	2	5	NULL	encephalomyopathy	-	19433277	yes	yes	yes
m.5836A>G	MT-TY	0.2	likely_polymorphic	0.00206862	0	2	0	2	0	0	0	0	polymorphism	-	19682603	no	no	no
m.5843A>G	MT-TY	0.3	likely_polymorphic	0.00456523	2	0	0	2	0	2	0	0	glomerulosclerosis, myopathy	-	18268021	yes	yes	yes
m.5874T>C	MT-TY	0.65	pathogenic	0	0	0	2	2	2	2	5	0	Exercise intolerance , complex III deficiency	-	19535463	no	yes	yes
m.5874T>G	MT-TY	0.4	pathogenic	0	2	0	2	2	0	2	0	0	mitochondrial disorders	-	19535463	yes	no	no
m.5877C>T	MT-TY	0.65	pathogenic	0	0	2	2	0	2	2	5	0	Kearns Sayre syndrome	-	19535463	no	yes	yes
m.5877C>A	MT-TY	0.2	likely_polymorphic	0	0	2	0	2	NULL	NULL	NULL	NULL	mitochondrial disorders	-	19535463	no	no	no

## Sheet: header_description
column_name	description
variant	variant name reported with HGVS format ( m.[POS][REF]>[ALT])
locus	mitochondrial locus name
disease_score	pathogenicity score computed according to Preste et al. 2019
tier_of_pathogenicity	class of pathogenicity defined according to Preste et al. 2019
all_freq_h	allele frequency values computed on healthy genome stored in HmtDB
report_patho	criteria of pathogenicity reported in Yarham et al. 2016
conservation	criteria of pathogenicity reported in Yarham et al. 2016
heteroplasmy	criteria of pathogenicity reported in Yarham et al. 2016
segreg_disease	criteria of pathogenicity reported in Yarham et al. 2016
histochem	criteria of pathogenicity reported in Yarham et al. 2016
biochem	criteria of pathogenicity reported in Yarham et al. 2016
cybrids	criteria of pathogenicity reported in Yarham et al. 2016
single_fiber	criteria of pathogenicity reported in Yarham et al. 2016
disease_phenotype	list of disease or phenotype extracted by the text mining pipeline
notes	additional notes about disease and phenotype
Pubmed_IDs	Pubmed_IDs extracted by the data mining pipeline
Mitomap_reported	tag about the presence or not in Mitomap of the relative variant
Clinvar_reported	tag about the presence or not in Clinvar of the relative variant
OMIM_reported	tag about the presence or not in OMIM of the relative variant
