# Supplementary material for: A data and text mining pipeline to annotate human mitochondrial variants with functional and clinical information
Source: Mol Genet Genomic Med. 2019 Dec 10;8(2):e1085. doi: 10.1002/mgg3.1085 (PMC7005629; doi:10.1002/mgg3.1085)
Supplement: Supplementary file 3 [file MGG3-8-e1085-s003.xlsx]

## Sheet: data
variant	locus	disease_score	tier_of_pathogenicity	all_freq_h	report	heteroplasmy	conservation	segregation	histochemical	biochemical	cybrids	single_fiber	disease_phenotype	notes	Pubmed_IDs	Mitomap_reported	Clinvar_reported	OMIM_reported
m.8527A>G	MT-ATP6	0.53	likely_pathogenic	0.00508833	NULL	no	yes	yes	NULL	NULL	NULL	NULL	lhon, mental retardation, neuropathy, ophtalmoplegia, retinopathy, non syndromic hearing loss	-	29670542 28104394	yes	no	no
m.8528T>C	MT-ATP6	0.76	pathogenic	0	yes	yes	yes	yes	yes	yes	NULL	NULL	cardiomyopathy	-	29670542 26803244 27409572 21144833	yes	yes	yes
m.8529G>A	MT-ATP6	<null>	<null>	0	NULL	NULL	yes	yes	NULL	NULL	NULL	NULL	mitochondrial disease	-	29670542 19160410	yes	yes	yes
m.8536A>G	MT-ATP6	0.17	likely_polymorphic	0.000142663	NULL	NULL	yes	yes	yes	yes	NULL	NULL	schizophrenia	-	26822593	no	no	no
m.8542T>C	MT-ATP6	0.73	pathogenic	0.000142663	NULL	NULL	yes	yes	NULL	NULL	NULL	NULL	osteosarcoma	-	23508290	no	no	no
m.8546C>A	MT-ATP6	0.36	likely_polymorphic	0	NULL	NULL	yes	yes	NULL	NULL	NULL	NULL	osteosarcoma	-	23508290	no	no	no
m.8551T>C	MT-ATP6	0.76	pathogenic	0.000285327	NULL	NULL	yes	yes	NULL	NULL	NULL	NULL	LHON	-	23304069	no	no	no
m.8557G>A	MT-ATP6	0.11	polymorphic	0.0057541	NULL	NULL	no	NULL	NULL	NULL	NULL	NULL	nd	polymorphic	25110199 27323166	yes	no	no
m.8558C>T	MT-ATP6	0.3	likely_polymorphic	0.000237773	NULL	NULL	no	yes	NULL	NULL	NULL	NULL	mitochondrial disease	-	29670542	yes	no	no
m.8561C>G	MT-ATP6	0.83	pathogenic	0	yes	yes	yes	yes	yes	yes	NULL	NULL	diabetes mellitus, neuropathy, cerebellar ataxia, hypogonadism	-	29670542	yes	no	no
m.8562C>A	MT-ATP6	<null>	likely_polymorphic	0	NULL	NULL	yes	NULL	NULL	NULL	NULL	NULL	ataxia	-	29845786	no	no	no
m.8563A>C	MT-ATP6	0.82	pathogenic	0	NULL	NULL	no	yes	NULL	NULL	NULL	NULL	irritable bowel syndrome with diarrhea	-	25541891 23840124	no	no	no
m.8567T>C	MT-ATP6	0.37	likely_polymorphic	0.00192596	NULL	yes	no	yes	NULL	NULL	NULL	NULL	parkinson's disease, breast cancer	-	26305705	no	no	no
m.8584G>A	MT-ATP6	0.16	polymorphic	0.0522624	NULL	NULL	yes	yes	NULL	yes	NULL	NULL	azoospermia, LHON , susceptibility AD, dementia, blindness, irritable bowel syndrome with diarrhea, osteosarcoma, skizophrenia	benign, observed in Han Chinese	25896597 25541891 25457022 23840124 16060290 18293455 18386806	no	no	no
m.8597T>C	MT-ATP6	0.67	pathogenic	0.000332882	yes	yes	no	yes	NULL	yes	NULL	NULL	Leigh syndrome, myopathy, lactic acidosis, anemia,thyroid cancer, parathyroid cancer	-	29670542 28104394	no	no	no
m.8602T>C	MT-ATP6	0.12	likely_polymorphic	0.00161685	NULL	NULL	yes	NULL	NULL	NULL	NULL	NULL	mitochondrial disease	-	25896597	no	no	no
m.8605C>T	MT-ATP6	0.74	pathogenic	0.000118886	no	no	yes	yes	NULL	yes	NULL	NULL	cardiomyopathy	-	28104394	no	no	no
m.8627C>T	MT-ATP6	0.79	pathogenic	0	NULL	NULL	no	yes	NULL	NULL	NULL	NULL	osteosarcoma	-	23508290	no	no	no
m.8638A>G	MT-ATP6	0.59	pathogenic	0.000309104	NULL	NULL	yes	yes	NULL	NULL	NULL	NULL	retinal degeneration	-	23870133	no	no	no
m.8653A>G	MT-ATP6	0.1	likely_polymorphic	0.000713318	NULL	NULL	yes	NULL	NULL	NULL	NULL	NULL	nd	probably damaging	19220304	no	no	no
m.8654T>C	MT-ATP6	0.37	likely_polymorphic	0.000427991	NULL	NULL	yes	yes	NULL	NULL	NULL	NULL	osteosarcoma	-	23508290	no	no	no
m.8659A>G	MT-ATP6	0.16	likely_polymorphic	0.0020924	NULL	NULL	yes	NULL	NULL	NULL	NULL	NULL	nystagmus	-	18481423	no	no	no
m.8668T>C	MT-ATP6	0.82	pathogenic	0.000784649	NULL	NULL	yes	yes	NULL	NULL	NULL	NULL	LHON	-	29670542	yes	no	no
m.8684C>T	MT-ATP6	0.11	polymorphic	0.0106998	NULL	NULL	no	yes	NULL	yes	NULL	NULL	azoospermia, nystagmus, LHON, irritable bowel syndrome	polymorphic	29845786 29670542 30236824	no	no	no
m.8697G>A	MT-ATP6	<null>	<null>	0.0456048	NULL	NULL	yes	yes	NULL	NULL	NULL	NULL	irritable bowel syndrome, cardiomyopathy	polymorphic	29845786 29670542 20714741 28104394 17619138	yes	no	no
m.8701A>G	MT-ATP6	0.07	polymorphic	0.347409	yes	yes	yes	yes	NULL	yes	yes	NULL	neuromuscular disorders, somatic lung cancer, tyroid cancer, fertilization failure, atherosclerosis, irritable bowel syndrome, osteosarcoma, MELAS, cardiomyopathy, parkinson disease, hearing loss	-	29845786 29670542 25896597 23840124 18293455 11938495 29093766 24448266 18593462 19682603	yes	no	no
m.8702C>T	MT-ATP6	0.11	likely_polymorphic	0.000499322	NULL	no	yes	NULL	NULL	NULL	NULL	NULL	mitochondrial disease	-	25037980	no	no	no
m.8705T>C	MT-ATP6	0.11	polymorphic	0.00370925	NULL	NULL	yes	NULL	NULL	NULL	NULL	NULL	irritable bowel syndrome	-	23840124	no	no	no
m.8711A>G	MT-ATP6	0.18	likely_polymorphic	0.000285327	NULL	NULL	no	NULL	NULL	NULL	NULL	NULL	retinal degeneration	-	23870133	no	no	no
m.8726C>T	MT-ATP6	0.58	pathogenic	0	NULL	no	yes	yes	NULL	NULL	NULL	NULL	obesity	-	25541891 11938495	no	no	no
m.8729G>A	MT-ATP6	<null>	<null>	0	NULL	yes	yes	yes	NULL	NULL	NULL	NULL	mitochondrial disease	-	28708239	no	no	no
m.8741T>G	MT-ATP6	0.89	pathogenic	0	NULL	yes	yes	yes	NULL	NULL	NULL	NULL	Leigh syndrome	-	19433277	yes	no	no
m.8756T>C	MT-ATP6	0.12	likely_polymorphic	0.000451768	NULL	NULL	no	NULL	NULL	NULL	NULL	NULL	retinal degeneration	-	23870133	no	no	no
m.8773A>C	MT-ATP6	0.89	pathogenic	0	NULL	NULL	yes	NULL	NULL	NULL	NULL	NULL	irritable bowel syndrome	-	25541891 23840124	no	no	no
m.8774A>G	MT-ATP6	0.87	pathogenic	0.000237773	NULL	NULL	yes	yes	NULL	NULL	NULL	NULL	nd	-	22295039	no	no	no
m.8794C>G	MT-ATP6	0.67	pathogenic	0	NULL	NULL	yes	NULL	NULL	NULL	NULL	NULL	irritable bowel syndrome	-	23840124	no	no	no
m.8794C>T	MT-ATP6	0.13	polymorphic	0.0286991	NULL	NULL	yes	yes	NULL	NULL	NULL	NULL	coronary artesclerosis, irritable bowel syndrome	-	29670542 29414393 23840124 11938495 24448266 19682603	yes	no	no
m.8795A>G	MT-ATP6	0.58	pathogenic	0	NULL	yes	yes	yes	NULL	NULL	NULL	NULL	Leigh syndrome	-	19433277	yes	no	no
m.8822C>G	MT-ATP6	0.78	pathogenic	0	NULL	NULL	yes	yes	NULL	NULL	NULL	NULL	osteosarcoma	-	23508290	no	no	no
m.8825T>C	MT-ATP6	0.68	pathogenic	9.5109e-05	NULL	NULL	yes	yes	NULL	NULL	NULL	NULL	mitochondrial disease	-	26822593	no	no	no
m.8829C>T	MT-ATP6	<null>	<null>	0.0029246	NULL	NULL	yes	NULL	NULL	NULL	NULL	NULL	irritable bowel syndrome	polymorphic	24102627	no	no	no
m.8836A>G	MT-ATP6	0.65	pathogenic	0.00301971	yes	NULL	no	yes	NULL	yes	NULL	NULL	LHON	-	29670542 23508290 30273650	yes	no	no
m.8839G>A	MT-ATP6	0.87	pathogenic	0.00109375	yes	yes	yes	yes	yes	yes	yes	yes	NARP	probably damaging	19026397	no	no	no
m.8839G>C	MT-ATP6	0.9	pathogenic	0	yes	yes	yes	yes	yes	yes	yes	yes	NARP	-	30227252 29670542 24118886	no	yes	no
m.8842A>G	MT-ATP6	0.09	likely_polymorphic	0.000927313	NULL	NULL	no	NULL	NULL	NULL	NULL	NULL	retinal degeneration	-	23870133	no	no	no
m.8843T>C	MT-ATP6	0.42	likely_polymorphic	0.00309104	NULL	no	yes	yes	NULL	NULL	NULL	NULL	schizofrenia	rare variant	29670542 19563917	no	no	no
m.8851T>C	MT-ATP6	0.9	pathogenic	7.13318e-05	yes	yes	yes	yes	yes	yes	NULL	yes	bilateral strial necrosis, neuropathy	damaging	29778688 29670542 28986220 28649526 23206802	yes	yes	yes
m.8854G>A	MT-ATP6	0.22	polymorphic	0.00454146	NULL	NULL	yes	NULL	NULL	NULL	NULL	NULL	nd	polymorphic	25110199	no	no	no
m.8856G>A	MT-ATP6	<null>	<null>	0.00361414	NULL	NULL	yes	NULL	NULL	NULL	NULL	NULL	irritable bowel syndrome	-	17619138	no	no	no
m.8857G>A	MT-ATP6	0.27	likely_polymorphic	0.00068954	NULL	yes	yes	yes	NULL	NULL	NULL	NULL	schizophrenia	-	19563917 19682603	no	no	no
m.8857G>C	MT-ATP6	0.86	pathogenic	0	NULL	yes	yes	yes	NULL	NULL	NULL	NULL	schizophrenia	-	19682603	no	no	no
m.8860A>G	MT-ATP6	0.14	polymorphic	0.987731	NULL	NULL	no	NULL	NULL	NULL	yes	NULL	irritable bowel syndrome, osteosarcoma	-	29845786 28104394 23840124 11938495 24448266 19682603	no	no	no
m.8865G>A	MT-ATP6	<null>	<null>	0.0031386	NULL	NULL	yes	yes	NULL	NULL	NULL	NULL	osteosarcoma	polymorphic	23508290	no	no	no
m.8869A>G	MT-ATP6	0.17	likely_polymorphic	0.00266305	NULL	NULL	yes	NULL	NULL	NULL	NULL	NULL	external ophtalmogia	-	12655007	no	no	no
m.8887A>G	MT-ATP6	0.13	likely_polymorphic	0.00154552	NULL	NULL	no	NULL	NULL	NULL	NULL	NULL	nystagmus	-	18481423	no	no	no
m.8890A>G	MT-ATP6	0.85	pathogenic	0	yes	yes	yes	yes	NULL	yes	NULL	NULL	obesity, irritable bowel syndrome, myopathy, lactic acidosis, anemia, thyroid cancer, parathyroid cancer	-	29670542 28104394 29155328	yes	no	no
m.8894A>T	MT-ATP6	0.17	likely_polymorphic	0	NULL	yes	yes	NULL	NULL	NULL	NULL	NULL	atheroscleroris	polymorphic	24448266	no	no	no
m.8902G>A	MT-ATP6	0.26	likely_polymorphic	0.000142663	NULL	no	yes	yes	NULL	NULL	NULL	NULL	schizophrenia	-	29670542 19563917	no	no	no
m.8914C>A	MT-ATP6	0.85	pathogenic	0	NULL	NULL	yes	yes	NULL	NULL	NULL	NULL	Leigh syndrome, myopathy, lactic acidosis, anemia, thyroid cancer, parathyroid cancer	-	28104394	no	no	no
m.8914C>T	MT-ATP6	0.87	pathogenic	0	yes	NULL	yes	yes	NULL	yes	NULL	NULL	encephalomyopathy	-	30273650	no	no	no
m.8920G>A	MT-ATP6	0.82	pathogenic	4.75545e-05	NULL	NULL	yes	NULL	NULL	NULL	NULL	NULL	nd	probably damaging	18853457	no	no	no
m.8923A>G	MT-ATP6	0.69	pathogenic	0.00026155	NULL	NULL	yes	yes	NULL	NULL	NULL	NULL	retinal degeneration	-	23870133	no	no	no
m.8932C>T	MT-ATP6	0.74	likely_pathogenic	0.00515966	NULL	yes	yes	yes	yes	NULL	yes	NULL	prostate cancer, occipital stroke	-	29670542 28986220 28104394	yes	no	no
m.8936T>A	MT-ATP6	0.86	pathogenic	0	NULL	yes	yes	yes	NULL	NULL	NULL	NULL	mitochondrial disease	-	29929013	no	no	no
m.8945T>C	MT-ATP6	0.75	pathogenic	0.000213995	NULL	no	no	yes	NULL	NULL	NULL	NULL	schizophrenia	-	29670542 19563917	no	no	no
m.8950G>A	MT-ATP6	0.11	likely_polymorphic	0.00152174	NULL	NULL	yes	yes	NULL	NULL	NULL	NULL	NARP	-	29670542 19535463	yes	no	no
m.8953A>G	MT-ATP6	0.58	pathogenic	0.000142663	NULL	NULL	yes	yes	NULL	NULL	NULL	NULL	Leigh syndrome, myopathy, lactic acidosis, anemia, thyroid cancer, parathyroid cancer	-	28986220 28104394	no	no	no
m.8959G>A	MT-ATP6	0.87	pathogenic	9.5109e-05	no	no	yes	NULL	NULL	NULL	NULL	NULL	nd	damaging	29307858	no	no	no
m.8959G>T	MT-ATP6	<null>	<null>	0	NULL	NULL	yes	NULL	NULL	NULL	NULL	NULL	nd	-	29307858	no	no	no
m.8969G>A	MT-ATP6	0.81	pathogenic	0	yes	yes	yes	yes	yes	yes	yes	NULL	sederoblastic anemya, Leigh syndrome,myopathy, lactic acidosis, thyroid cancer, parathyroid cancer	-	30006447 29778688 25037980 29480378 28104394 30283131	yes	yes	yes
m.8969G>C	MT-ATP6	0.82	pathogenic	0	NULL	yes	yes	yes	yes	yes	NULL	NULL	mitochondrial disease	-	29670542	no	no	no
m.8982A>C	MT-ATP6	0.84	pathogenic	0	NULL	NULL	yes	yes	NULL	NULL	NULL	NULL	nd	-	22295039	no	no	no
m.8989G>A	MT-ATP6	0.74	pathogenic	0.000618209	NULL	NULL	yes	yes	NULL	yes	NULL	NULL	mitochondrial disease	-	29670542	no	no	no
m.8989G>C	MT-ATP6	0.91	pathogenic	0	yes	yes	yes	yes	NULL	yes	NULL	NULL	NARP	-	23266623	no	yes	no
m.8993T>C	MT-ATP6	0.9	pathogenic	0	yes	yes	yes	yes	yes	yes	yes	NULL	ataxia, NARP	-	31334367 30726454 29101127 26265210 23953430 22819295 20953793 19046652	yes	yes	yes
m.8993T>G	MT-ATP6	0.91	pathogenic	0	yes	yes	yes	yes	yes	yes	yes	yes	Leigh syndrome, NARP, MILS, osteosarcoma	-	30227252 30128709 29350304 29307858 23631824 15647368 27206685 23301511 23301511 19535463	yes	yes	yes
m.8994G>A	MT-ATP6	<null>	<null>	0.016977	NULL	no	yes	yes	NULL	NULL	NULL	NULL	obesity	-	25541891 11938495	no	no	no
m.9010G>A	MT-ATP6	0.87	pathogenic	0.000546877	NULL	yes	yes	NULL	NULL	yes	NULL	NULL	nd	probably damaging	30227252	no	no	no
m.9016A>G	MT-ATP6	0.69	pathogenic	0.000213995	yes	NULL	yes	yes	NULL	NULL	NULL	NULL	LHON	-	30227252 29670542	yes	no	no
m.9017T>C	MT-ATP6	0.82	pathogenic	0.000213995	NULL	yes	yes	yes	NULL	yes	NULL	NULL	mitochondrial disease	-	30227252	no	no	no
m.9025G>A	MT-ATP6	0.89	pathogenic	0.000665763	NULL	NULL	yes	NULL	NULL	NULL	NULL	NULL	nd	-	29670542	yes	no	no
m.9029A>G	MT-ATP6	0.89	pathogenic	2.37773e-05	NULL	NULL	yes	yes	NULL	yes	NULL	NULL	mitochondrial disease	-	29670542	yes	no	no
m.9035T>C	MT-ATP6	0.89	pathogenic	0	yes	yes	yes	yes	yes	yes	yes	NULL	ataxia,NARP, MILS, spynocerebellar syndrome	-	30006447 22577227	yes	no	no
m.9053G>A	MT-ATP6	0.31	polymorphic	0.0186889	NULL	no	no	yes	NULL	NULL	NULL	NULL	infertility, irritable bowel syndrome, diabetes mellitus, cataract	-	26242719 23840124 28932107 19682603	no	no	no
m.9055G>A	MT-ATP6	0.53	likely_pathogenic	0.0429179	NULL	NULL	yes	NULL	NULL	NULL	NULL	NULL	nd	damaging	29845786 29670542 11938495 18593462	yes	no	no
m.9062T>A	MT-ATP6	0.74	pathogenic	0	NULL	NULL	no	NULL	NULL	NULL	NULL	NULL	nd	probably damaging	19220304	no	no	no
m.9071C>T	MT-ATP6	0.08	likely_polymorphic	0.000213995	NULL	NULL	yes	yes	NULL	NULL	NULL	NULL	LHON	-	29670542	yes	no	no
m.9090T>C	MT-ATP6	<null>	<null>	0.00328126	NULL	no	yes	NULL	NULL	NULL	NULL	NULL	infertility	polymorphic	26242719	no	no	no
m.9094C>G	MT-ATP6	0.34	likely_polymorphic	0	NULL	NULL	yes	NULL	NULL	NULL	NULL	NULL	ovarian insufficiency	-	29670542 21165743	no	no	no
m.9094C>T	MT-ATP6	0.61	pathogenic	0.000808427	NULL	NULL	yes	NULL	NULL	yes	NULL	NULL	nd	haplogroup defining, polymorphic	18853457	no	no	no
m.9101T>C	MT-ATP6	0.11	likely_polymorphic	0.000641986	NULL	yes	yes	yes	NULL	yes	NULL	NULL	LHON	-	29670542 16217706 25923817	yes	yes	yes
m.9110T>C	MT-ATP6	0.2	likely_polymorphic	0.00102242	NULL	NULL	yes	NULL	NULL	NULL	NULL	NULL	possible role skizophrenia	-	25132006	yes	no	no
m.9115A>G	MT-ATP6	0.14	likely_polymorphic	0.000451768	NULL	no	yes	yes	NULL	NULL	yes	NULL	bipolar disorder, Parkinson's disease	-	17320116 30763462	no	no	no
m.9117T>A	MT-ATP6	0.43	pathogenic	0	NULL	NULL	yes	yes	NULL	NULL	NULL	NULL	mitochondrial disease	-	29845786	no	no	no
m.9123G>A	MT-ATP6	<null>	<null>	0.0525953	NULL	NULL	yes	yes	NULL	NULL	NULL	NULL	irritable bowel syndrome, Leigh syndrome, myopathy, lactic acidosis, anemia, thyroid cancer, parathyroid cancer	-	28104394 11938495	no	no	no
m.9128T>A	MT-ATP6	0.34	likely_polymorphic	0	NULL	yes	no	yes	NULL	NULL	NULL	NULL	osteosarcoma	-	23508290	no	no	no
m.9128T>C	MT-ATP6	0.16	likely_polymorphic	0.00178329	NULL	NULL	no	yes	NULL	NULL	NULL	NULL	irritable bowel syndrome, osteosarcoma	-	23304256 23840124 22475488	no	no	no
m.9130C>G	MT-ATP6	0.86	pathogenic	0	NULL	yes	no	NULL	NULL	NULL	NULL	NULL	nd	polymorphic	25110199	no	no	no
m.9139G>A	MT-ATP6	0.89	pathogenic	0.000737095	NULL	NULL	yes	yes	NULL	NULL	NULL	NULL	osteosarcoma	-	29670542	yes	no	no
m.9145G>C	MT-ATP6	0.94	pathogenic	0	NULL	NULL	yes	yes	NULL	NULL	NULL	NULL	osteosarcoma	-	23508290	no	no	no
m.9148T>G	MT-ATP6	0.79	pathogenic	0	NULL	NULL	yes	yes	NULL	NULL	NULL	NULL	osteosarcoma	-	23508290	no	no	no
m.9149T>C	MT-ATP6	0.83	pathogenic	7.13318e-05	NULL	NULL	yes	yes	NULL	NULL	NULL	NULL	osteosarcoma	-	23508290	no	no	no
m.9150A>T	MT-ATP6	0.84	pathogenic	0	NULL	NULL	yes	yes	NULL	NULL	NULL	NULL	osteosarcoma	-	23508290	no	no	no
m.9151A>C	MT-ATP6	0.8	pathogenic	0	NULL	NULL	yes	yes	NULL	NULL	NULL	NULL	osteosarcoma	-	23508290	no	no	no
m.9152T>A	MT-ATP6	0.9	pathogenic	0	NULL	NULL	yes	yes	NULL	NULL	NULL	NULL	osteosarcoma	-	30763462	no	no	no
m.9153C>A	MT-ATP6	0.84	pathogenic	7.13318e-05	NULL	NULL	yes	yes	NULL	NULL	NULL	NULL	osteosarcoma	-	23508290	no	no	no
m.9155A>G	MT-ATP6	0.92	pathogenic	0	NULL	yes	yes	NULL	NULL	NULL	NULL	NULL	multiple carboxylase deficiency	-	28053875	no	no	no
m.9155A>T	MT-ATP6	0.9	pathogenic	0	NULL	no	yes	NULL	NULL	NULL	NULL	NULL	multiple carboxylase deficiency	-	29307858	no	no	no
m.9157G>A	MT-ATP6	0.87	pathogenic	9.5109e-05	yes	yes	yes	yes	NULL	yes	NULL	NULL	neuromuscolar disease	-	27033601	no	no	no
m.9176T>C	MT-ATP6	0.92	pathogenic	4.75545e-05	yes	yes	yes	yes	yes	yes	yes	NULL	NARP, Leigh syndrome, MILS, osteosarcoma, gait imbalance, dysarthria, ataxia, LHON	-	29756269 28739363 25765153 24153443 21819970 17209980 30128709	yes	yes	yes
m.9176T>G	MT-ATP6	0.92	pathogenic	0	yes	yes	yes	yes	yes	yes	yes	NULL	NARP, Leigh syndrome, neuropathy	-	29307858 28986220 30414414	yes	yes	yes
m.9180A>G	MT-ATP6	<null>	<null>	0.00779894	NULL	NULL	yes	NULL	NULL	NULL	NULL	NULL	irritable bowel syndrome	-	25541891 23840124	no	no	no
m.9185T>C	MT-ATP6	0.89	pathogenic	0	yes	yes	yes	yes	yes	yes	yes	NULL	Leigh syndrome, NARP, CharcotndMariendTooth disease, ataxia	-	31500933 29756269 29228836 29116603 28754700 28132834 27783406 24153443 22933740 22577227 23206802 30128709	yes	yes	yes
m.9185T>G	MT-ATP6	0.9	pathogenic	7.13318e-05	no	yes	yes	yes	NULL	yes	NULL	NULL	mitochondrial disease	-	21473984	no	no	no
m.9191T>C	MT-ATP6	0.87	pathogenic	0	NULL	NULL	yes	yes	yes	yes	NULL	NULL	NARP, MILS	-	29778688 29670542	yes	yes	no
m.9194A>G	MT-ATP6	0.78	pathogenic	4.75545e-05	NULL	NULL	yes	NULL	NULL	NULL	yes	NULL	nd	damaging	27129022	no	no	no
m.8539C>T	MT-ATP6	<null>	<null>	2.37773e-05	NULL	NULL	yes	yes	NULL	NULL	NULL	NULL	osteosarcoma	-	23508290	no	no	no
m.8610T>C	MT-ATP6	<null>	<null>	0.000927313	NULL	NULL	yes	yes	NULL	yes	NULL	NULL	mitochondrial disease	-	29670542 19160410	no	no	no
m.8614T>C	MT-ATP6	<null>	<null>	0.00380436	NULL	no	yes	yes	NULL	NULL	NULL	NULL	obesity	-	25541891	no	no	no
m.8727C>T	MT-ATP6	<null>	<null>	0.000237773	NULL	NULL	yes	NULL	NULL	NULL	NULL	NULL	irritable bowel syndrome	-	25541891 23840124	no	no	no
m.8781C>T	MT-ATP6	<null>	<null>	2.37773e-05	NULL	NULL	yes	yes	NULL	NULL	NULL	NULL	osteosarcoma	-	23508290	no	no	no
m.8793T>C	MT-ATP6	<null>	<null>	0.00275816	NULL	NULL	yes	NULL	NULL	NULL	NULL	NULL	irritable bowel syndrome	polymorphic	26831225 25110199	no	no	no
m.8943C>T	MT-ATP6	<null>	<null>	0.00142664	NULL	NULL	yes	NULL	NULL	NULL	NULL	NULL	irritable bowel syndrome	polymorphic	24102627	no	no	no
m.9012T>C	MT-ATP6	<null>	<null>	0.000356659	NULL	NULL	yes	NULL	NULL	NULL	NULL	NULL	nd	-	22819295	no	no	no
m.9024A>G	MT-ATP6	<null>	<null>	0.000166441	NULL	NULL	yes	NULL	NULL	NULL	NULL	NULL	nd	polymorphic	19433277	no	no	no
m.9060C>A	MT-ATP6	<null>	<null>	0	NULL	NULL	yes	NULL	NULL	NULL	NULL	NULL	nd	polymorphic	24102627	no	no	no
m.9075C>T	MT-ATP6	<null>	<null>	0.000118886	NULL	NULL	yes	NULL	NULL	NULL	yes	NULL	fertilization failure	-	24102627	no	no	no
m.9108A>T	MT-ATP6	<null>	<null>	0	NULL	no	yes	yes	NULL	NULL	NULL	NULL	obesity	-	25541891 11938495	no	no	no
m.9144C>G	MT-ATP6	<null>	<null>	0	NULL	NULL	yes	yes	NULL	NULL	NULL	NULL	osteosarcoma	-	23508290	no	no	no
m.9180A>C	MT-ATP6	<null>	<null>	0	NULL	NULL	yes	yes	NULL	NULL	NULL	NULL	osteosarcoma	-	25541891 23840124	no	no	no
m.8381A>G	MT-ATP8	0.69	pathogenic	0.000190218	yes	yes/no	yes	yes	yes	yes	NULL	NULL	LVHT, MIDD, NAIL, Patella syndrome, diabetes mellitus	-	29670542	yes	no	no
m.8393C>T	MT-ATP8	0.67	likely_pathogenic	0.00340015	NULL	yes	yes	yes	NULL	NULL	NULL	NULL	brain pseudondatrophy, neurological disorders, episodic weakness	-	29670542	yes	yes	yes
m.8403T>C	MT-ATP8	0.83	pathogenic	0	yes	yes/no	yes	yes	yes	yes	yes	NULL	ataxia, neuropathy, high lactotemia	-	29670542 24153443	yes	no	no
m.8406C>T	MT-ATP8	0.15	likely_polymorphic	0.00161685	NULL	NULL	no	yes	NULL	NULL	NULL	NULL	multiple sclerosis	-	29845786 17619138	no	no	no
m.8411A>G	MT-ATP8	0.48	pathogenic	2.37773e-05	yes	yes	no	NULL	NULL	yes	NULL	NULL	nd	-	29670542 23301511	yes	no	no
m.8414C>T	MT-ATP8	0.71	likely_pathogenic	0.0350239	yes	yes	yes	yes	NULL	yes	NULL	NULL	PTSD, neurodegenerative disease,longevity	-	26831225 23840124 24448266 11938495 24448266 19682603	yes	no	no
m.8417C>A	MT-ATP8	0.67	pathogenic	2.37773e-05	NULL	NULL	yes	yes	NULL	yes	NULL	NULL	LHON, bilateral cecocentral scotoma	-	27798429	no	no	no
m.8429C>A	MT-ATP8	0.66	pathogenic	0	NULL	yes	yes	NULL	NULL	NULL	NULL	NULL	nd	-	25110199	no	no	no
m.8439A>C	MT-ATP8	0.85	pathogenic	2.37773e-05	NULL	no	yes	yes	NULL	NULL	NULL	NULL	carcinoma	-	25110199	no	no	no
m.8448T>C	MT-ATP8	0.13	polymorphic	0.00363792	NULL	yes	yes	NULL	NULL	NULL	NULL	NULL	nd	-	25110199	no	no	no
m.8463A>G	MT-ATP8	0.83	pathogenic	0.000808427	NULL	yes	yes	yes	NULL	NULL	NULL	NULL	schizophrenia	-	29670542	no	no	no
m.8472C>T	MT-ATP8	0.16	likely_polymorphic	0.00271061	NULL	yes	yes	yes	NULL	NULL	NULL	NULL	autism	-	29670542 23508290	no	no	no
m.8481C>T	MT-ATP8	0.7	pathogenic	7.13318e-05	NULL	yes	yes	yes	NULL	NULL	NULL	NULL	heart problems	-	29670542	yes	no	no
m.8502A>T	MT-ATP8	0.67	pathogenic	2.37773e-05	NULL	no	yes	yes	NULL	NULL	NULL	NULL	epilepsy, MTLEndHs	-	29845786 29670542	no	no	no
m.8510A>G	MT-ATP8	0.69	pathogenic	0	NULL	yes	no	NULL	NULL	NULL	NULL	NULL	nd	-	29670542	no	no	no
m.8512A>C	MT-ATP8	0.64	pathogenic	0	NULL	NULL	yes	yes	NULL	NULL	NULL	NULL	nd	-	26305705	no	no	no
m.8519G>A	MT-ATP8	0.8	pathogenic	0.00218751	yes	yes	yes	NULL	NULL	yes	NULL	NULL	nd	-	29670542 25110199	yes	no	no
m.8527A>G	MT-ATP8	<null>	<null>	0.00508833	yes	no	yes	yes	NULL	yes	NULL	NULL	neuromuscular disorder, Parkinson's disease	-	29670542 28104394	yes	no	no
m.8528T>C	MT-ATP8	0.9	pathogenic	0	yes	yes	yes	yes	yes	yes	NULL	NULL	severe cardiomyopathy, LVNC, infantile CMP	-	29670542 26803244 27409572 21144833	yes	yes	yes
m.8529G>A	MT-ATP8	<null>	<null>	0	yes	yes	yes	yes	NULL	NULL	NULL	NULL	nd	-	29670542 19160410	yes	yes	yes
m.8557G>A	MT-ATP8	<null>	<null>	0.0057541	NULL	NULL	no	NULL	NULL	NULL	NULL	NULL	nd	polymorphic	25110199 27323166	yes	no	no
m.8558C>T	MT-ATP8	0.69	pathogenic	0.000237773	NULL	no	no	NULL	NULL	NULL	NULL	NULL	nd	-	29670542	yes	no	no
m.8561C>G	MT-ATP8	0.11	likely_polymorphic	0	yes	yes	yes	yes	yes	yes	NULL	NULL	ataxia, diabetes mellitus, neuropathy, hypergonadotropic hypogonadism	-	29670542	yes	no	no
m.8567T>C	MT-ATP8	0.82	pathogenic	0.00192596	NULL	NULL	no	yes	NULL	NULL	NULL	NULL	nd	-	26305705	no	no	no
m.5913G>A	MT-CO1	0.05	polymorphic	0.00882136	NULL	yes	no	yes	NULL	yes	NULL	NULL	MIDD, nephropathy, Parkinson's disease, high blood pressure	observed in Tunisian patients	15647368 25701779	yes	no	no
m.6071T>C	MT-CO1	<null>	<null>	0.0134341	NULL	NULL	yes	yes	NULL	NULL	NULL	NULL	POAG	-	27217714	no	no	no
m.6102T>C	MT-CO1	0.25	likely_polymorphic	0	NULL	yes	yes	NULL	NULL	NULL	NULL	NULL	glaucoma	benign	24448266	no	no	no
m.6114A>G	MT-CO1	0.79	pathogenic	0	NULL	yes	yes	yes	NULL	NULL	NULL	NULL	glaucoma	possible damaging	24448266	no	no	no
m.6124T>C	MT-CO1	0.84	pathogenic	0	NULL	NULL	yes	yes	NULL	NULL	NULL	NULL	prostate cancer	-	15647368	yes	no	no
m.6150G>A	MT-CO1	0.17	polymorphic	0.00511211	yes	NULL	yes	NULL	NULL	NULL	NULL	NULL	POAG	polymorphic, observed in African American	15647368 27217714	yes	no	no
m.6185T>C	MT-CO1	<null>	<null>	0.0345008	NULL	NULL	yes	yes	NULL	NULL	NULL	NULL	POAG	-	27217714	no	no	no
m.6221T>C	MT-CO1	<null>	<null>	0.0328839	NULL	NULL	yes	yes	NULL	NULL	NULL	NULL	prostate cancer,POAG	-	27033601 11938495 27217714 24931671	no	no	no
m.6228C>T	MT-CO1	0.12	likely_polymorphic	0.00116509	NULL	NULL	yes	yes	NULL	yes	NULL	NULL	LHON	-	19527690 19026397	no	no	no
m.6253T>C	MT-CO1	0.13	polymorphic	0.0100578	yes	NULL	yes	yes	NULL	yes	yes	NULL	POAG , prostate cancer	-	16060290 15647368 26041263 27217714	yes	no	no
m.6260G>A	MT-CO1	<null>	<null>	0.00946335	NULL	NULL	yes	yes	NULL	NULL	NULL	NULL	POAG	-	11024191 27217714	no	no	no
m.6261G>A	MT-CO1	0.66	likely_pathogenic	0.00725206	NULL	NULL	yes	yes	NULL	yes	yes	NULL	prostate cancer	-	15647368 26041263	yes	no	no
m.6267G>A	MT-CO1	0.21	likely_polymorphic	0.00161685	yes	NULL	yes	yes	NULL	yes	yes	NULL	breast cancer, colon cancer, prostate cancer, pancreatic cancer, asthenospermia	-	15647368 21533077	yes	no	no
m.6307A>G	MT-CO1	0.69	pathogenic	4.75545e-05	NULL	yes	yes	yes	NULL	yes	yes	NULL	asthenospermia	-	23712756	no	no	no
m.6328C>T	MT-CO1	0.86	pathogenic	0	NULL	yes	yes	yes	yes	yes	NULL	NULL	myopathy	-	18484665	yes	yes	yes
m.6340C>T	MT-CO1	0.18	likely_polymorphic	0.00173574	NULL	NULL	no	yes	NULL	yes	yes	NULL	prostate cancer	-	15647368 26041263	yes	no	no
m.6366G>T	MT-CO1	0.5	pathogenic	0	NULL	NULL	no	yes	NULL	NULL	NULL	NULL	AD	-	28768321	no	no	no
m.6375A>G	MT-CO1	0.58	pathogenic	0	NULL	no	yes	NULL	NULL	NULL	NULL	NULL	asthenospermia	observed in Tunisian patients	23712756 23030649	no	no	no
m.6413T>C	MT-CO1	<null>	<null>	0.00632475	NULL	NULL	yes	yes	NULL	NULL	NULL	NULL	POAG	-	27217714	no	no	no
m.6459T>C	MT-CO1	0.87	pathogenic	0	NULL	yes	yes	yes	NULL	yes	NULL	NULL	sepsis, MID	observed in Han Chinese	30334343	no	no	no
m.6480G>A	MT-CO1	0.11	polymorphic	0.00328126	yes	NULL	yes	yes	NULL	NULL	NULL	NULL	POAG	-	15647368 27217714	yes	yes	yes
m.6483C>A	MT-CO1	0.72	pathogenic	0	NULL	NULL	yes	yes	NULL	NULL	NULL	NULL	AD	-	26831225 20055758	no	no	no
m.6498C>A	MT-CO1	0.74	pathogenic	2.37773e-05	NULL	NULL	yes	yes	NULL	yes	NULL	NULL	hearing impairment, diabetes mellitus, congenital visual loss	-	23219819	no	no	no
m.6548C>T	MT-CO1	<null>	<null>	0.0071094	yes	NULL	yes	yes	NULL	NULL	NULL	NULL	POAG	-	27217714 29610859	no	no	no
m.6570G>T	MT-CO1	0.21	likely_polymorphic	0.000737095	NULL	yes	yes	yes	NULL	NULL	NULL	NULL	myopathy	-	20978534	no	no	no
m.6587C>T	MT-CO1	<null>	<null>	0.00905913	NULL	NULL	yes	yes	NULL	NULL	NULL	NULL	POAG	-	27033601 27217714	no	no	no
m.6597C>A	MT-CO1	0.82	pathogenic	0	NULL	yes	yes	yes	yes	yes	yes	NULL	MELASndlike encephalomyopathy	-	22832341	yes	no	no
m.6663A>G	MT-CO1	0.16	polymorphic	0.00351903	NULL	NULL	yes	yes	NULL	NULL	NULL	NULL	POAG	-	15647368 26041263 27217714 27217714	yes	no	no
m.6791A>G	MT-CO1	<null>	<null>	0.00242528	NULL	NULL	yes	yes	NULL	NULL	NULL	NULL	atypical autism, mental retardation	-	24052731	no	no	no
m.6852G>A	MT-CO1	0.85	pathogenic	0.000546877	NULL	yes	yes	yes	NULL	yes	NULL	NULL	autism, mental retardation, strabismus, dysmorphic face	-	24052731	yes	no	no
m.6955G>A	MT-CO1	0.9	pathogenic	0	NULL	yes	yes	yes	yes	yes	NULL	NULL	myopathy, mental retardation	-	18484665	yes	no	no
m.7023G>A	MT-CO1	0.8	pathogenic	4.75545e-05	yes	yes	yes	yes	yes	yes	NULL	NULL	seizures, weakness, stroke episodes	-	19568996 22832341	yes	no	no
m.7028C>T	MT-CO1	<null>	<null>	0.818912	yes	yes	yes	yes	NULL	yes	NULL	NULL	autism, mental retardation, strabismus, dysmorphic face, ischemic stroke	protective in H1 haplogroup	27033601 27033601 26883569 11938495 20055758 18593462 27323166	no	no	no
m.7146A>C	MT-CO1	0.25	likely_polymorphic	0	NULL	NULL	yes	yes	NULL	NULL	NULL	NULL	AD	-	23712756 30508565	no	no	no
m.7146A>G	MT-CO1	0.1	polymorphic	0.0534513	NULL	NULL	yes	NULL	NULL	NULL	NULL	NULL	asthenospermia	-	23712756 30508565	no	no	no
m.7309T>A	MT-CO1	0.32	likely_polymorphic	0	NULL	no	yes	yes	NULL	NULL	NULL	NULL	oligoasthenospermia	observed in Tunisian patients	23030649	no	no	no
m.7362G>A	MT-CO1	0.12	likely_polymorphic	9.5109e-05	NULL	NULL	yes	NULL	NULL	NULL	NULL	NULL	nd	neutral	25701779	no	no	no
m.7363A>G	MT-CO1	0.14	likely_polymorphic	0	NULL	NULL	yes	NULL	NULL	NULL	NULL	NULL	nd	neutral	25701779	no	no	no
m.7389T>C	MT-CO1	0.09	polymorphic	0.0217324	NULL	NULL	no	NULL	NULL	NULL	NULL	NULL	nd	-	27217714 11938495 30508565	no	no	no
m.7444G>A	MT-CO1	<null>	<null>	0.00290083	yes	no	no	yes	NULL	yes	NULL	NULL	LHON, deafness, diabetes, congenital visual loss, hearing loss	-	19026397 18325329 20301595 24612839 20153673	yes	yes	yes
m.7445A>G	MT-CO1	<null>	<null>	0	NULL	yes	yes	yes	yes	NULL	yes	NULL	hearing impairment, diabetes, congenital visual loss	-	23301511 20722495 30298483 27530448 20301595 19682603 29934116 29921456 26328603 23525847	yes	yes	yes
m.6221T>A	MT-CO1	<null>	<null>	0.00266305	NULL	NULL	yes	yes	NULL	NULL	NULL	NULL	POAG	-	27033601 11938495 27217714 24931671	no	no	no
m.6371C>T	MT-CO1	<null>	<null>	0.00946335	NULL	NULL	yes	yes	NULL	NULL	NULL	NULL	autism, mental retardation	-	24052731 11938495	no	no	no
m.7034C>T	MT-CO1	<null>	<null>	2.37773e-05	NULL	NULL	yes	NULL	NULL	NULL	NULL	NULL	nd	polymorphic	19568996	no	no	no
m.7274C>T	MT-CO1	<null>	<null>	0.0233255	NULL	NULL	yes	yes	NULL	NULL	NULL	NULL	POAG	-	27217714	no	no	no
m.7598G>A	MT-CO2	0.09	polymorphic	0.0135768	NULL	yes	yes	yes	NULL	NULL	NULL	NULL	LHON	-	16418878 11938495 24703164	yes	no	no
m.7742A>C	MT-CO2	0.83	pathogenic	0	yes	yes	yes	yes	NULL	NULL	NULL	NULL	MUTYH associated polyposis, adenomas	-	26138249	no	no	no
m.7750C>A	MT-CO2	0.68	pathogenic	0	NULL	NULL	yes	yes	NULL	NULL	NULL	NULL	schizophrenia	-	19563917	no	no	no
m.7763G>A	MT-CO2	0.74	pathogenic	0	yes	no	yes	yes	NULL	yes	NULL	NULL	adenocarcinoma	-	26138249	no	no	no
m.7768A>G	MT-CO2	<null>	<null>	0.0186414	yes	yes	yes	yes	NULL	NULL	NULL	NULL	colonrectal carcinoma, thyroid carcinoma, MUTYHnd associated polyposis, adenomas	-	26138249 11938495	no	no	no
m.7789G>A	MT-CO2	<null>	<null>	0.00917802	NULL	NULL	yes	NULL	NULL	NULL	NULL	NULL	nd	polymorphic	26138249	no	no	no
m.8033A>G	MT-CO2	0.16	likely_polymorphic	4.75545e-05	NULL	no	no	yes	NULL	NULL	NULL	NULL	autism, mental retardation, hypertrichosis, dysmorphic face	-	24052731	no	no	no
m.8078G>A	MT-CO2	0.14	likely_polymorphic	0.000618209	NULL	no	no	yes	NULL	NULL	yes	NULL	MIDD	-	22241583	yes	no	no
m.8108A>G	MT-CO2	0.12	likely_polymorphic	0.00149797	NULL	NULL	yes	yes	yes	NULL	NULL	NULL	nd	-	23953430	yes	no	no
m.8241T>A	MT-CO2	0.77	pathogenic	0	NULL	yes	yes	yes	NULL	NULL	NULL	NULL	MIDD, retinopathy	-	28890306 27422531	no	no	no
m.8248A>G	MT-CO2	<null>	<null>	0.00722829	NULL	NULL	yes	NULL	NULL	NULL	NULL	NULL	nd	polymorphic	21625124	no	no	no
m.8249G>A	MT-CO2	<null>	<null>	0	NULL	no	yes	yes	yes	yes	yes	NULL	myopathy	-	29845786 23841600	yes	no	no
m.8269G>A	MT-CO2	<null>	<null>	0.0124831	NULL	NULL	yes	yes	NULL	NULL	NULL	NULL	autism,strabismus	-	29845786 11938495	no	no	no
m.9267G>C	MT-CO3	0.8	pathogenic	0	NULL	yes	yes	yes	NULL	yes	NULL	NULL	MIDD	-	25701779 20006738	yes	no	no
m.9478T>C	MT-CO3	0.14	likely_polymorphic	0.000404213	NULL	yes	yes	yes	NULL	NULL	NULL	NULL	Leigh syndrome	-	23301511	yes	yes	no
m.9540T>C	MT-CO3	<null>	<null>	0.347338	NULL	NULL	yes	yes	NULL	NULL	NULL	NULL	NTG	-	29845786 28104394 11938495 24448266	yes	no	no
m.9588G>A	MT-CO3	0.69	pathogenic	2.37773e-05	NULL	yes	yes	yes	NULL	NULL	yes	NULL	asthenozoospermia	-	24550096	no	no	no
m.9380G>A	MT-CO3	<null>	<null>	0.00960601	NULL	NULL	yes	yes	NULL	NULL	NULL	NULL	AD	polymorphic	23028804 20055758	no	no	no
m.14751C>T	MT-CYB	0.27	likely_polymorphic	0.000594431	yes	NULL	no	yes	NULL	NULL	NULL	NULL	hypertrophic cardiomyopathy	-	25923817	no	no	no
m.14757T>A	MT-CYB	0.16	likely_polymorphic	0	NULL	yes	no	yes	NULL	NULL	NULL	NULL	hypertrofic cardiomyopathy	-	25037980	no	no	no
m.14766C>T	MT-CYB	0.09	polymorphic	0.780322	yes	yes	no	yes	NULL	NULL	NULL	NULL	NTG	-	28104394 22475488 11938495 24448266 22223843 19682603	no	yes	no
m.14792C>T	MT-CYB	0.36	likely_polymorphic	0	NULL	no	yes	yes	NULL	NULL	NULL	NULL	LHON	-	21749722	no	no	no
m.14793A>G	MT-CYB	0.17	polymorphic	0.0181896	NULL	NULL	no	NULL	NULL	NULL	NULL	NULL	nd	-	24498601 11938495	no	no	no
m.14798T>C	MT-CYB	0.11	polymorphic	0.0649832	NULL	NULL	yes	NULL	NULL	NULL	NULL	NULL	nd	-	24632472	yes	no	no
m.14813A>G	MT-CYB	0.09	likely_polymorphic	4.75545e-05	yes	NULL	yes	yes	NULL	NULL	NULL	NULL	hypertrophic cardiomyopathy	-	25923817 25923817	no	no	no
m.14846G>A	MT-CYB	0.87	pathogenic	0	yes	yes	yes	yes	NULL	yes	NULL	NULL	intholerance, atherosclerosis, infarct	-	29896485 29670672 22997526	yes	yes	yes
m.14849T>C	MT-CYB	0.85	pathogenic	0	yes	yes	yes	yes	NULL	NULL	NULL	NULL	septondoptical olysplasia, intholerance	-	19563916 20544923	yes	yes	yes
m.14927A>G	MT-CYB	0.12	likely_polymorphic	0.00304349	yes	NULL	no	yes	NULL	NULL	NULL	NULL	elderly, hypertrophic cardiomyopathy	-	22879922	no	no	no
m.15024G>A	MT-CYB	0.87	pathogenic	0.000570654	yes	yes	yes	yes	NULL	NULL	NULL	NULL	hypertrophic cardiomyopathy	-	25923817	yes	no	no
m.15045G>A	MT-CYB	0.82	pathogenic	2.37773e-05	NULL	yes/no	yes	yes	yes	NULL	yes	NULL	acetilcoAnddh deficiens	-	30318261	no	no	no
m.15059G>A	MT-CYB	<null>	<null>	0	yes	yes	yes	yes	NULL	yes	NULL	NULL	intolerance,myoglobinuria	-	29896485 29670672 29211511	yes	no	no
m.15071T>C	MT-CYB	0.26	likely_polymorphic	0.00128397	NULL	NULL	no	NULL	NULL	NULL	NULL	NULL	nd	polymorphic	24448266	no	no	no
m.15077G>A	MT-CYB	0.81	pathogenic	0.00223506	NULL	no	yes	yes	NULL	yes	yes	NULL	acetilcoAnddh deficiens	-	22241583	yes	no	no
m.15084G>A	MT-CYB	<null>	<null>	0	yes	yes	yes	yes	NULL	yes	NULL	NULL	intholerance, atherosclerosis, lesions	-	19563916 29368910	yes	no	no
m.15092G>A	MT-CYB	0.81	pathogenic	0	NULL	NULL	yes	yes	yes	yes	NULL	NULL	epilepsy, myopathy, intholerace, MELAS	-	25125337	yes	no	no
m.15132T>C	MT-CYB	0.82	pathogenic	7.13318e-05	NULL	yes	yes	yes	yes	yes	yes	NULL	hypertrophic cardiomyopathy	-	20978534	no	no	no
m.15150G>A	MT-CYB	<null>	<null>	0	NULL	NULL	yes	yes	NULL	NULL	NULL	NULL	intolerance	-	19563916	yes	yes	yes
m.15168G>A	MT-CYB	<null>	<null>	0	NULL	NULL	yes	yes	NULL	NULL	NULL	NULL	intolerance	-	19563916	yes	no	no
m.15197T>C	MT-CYB	0.89	pathogenic	0	NULL	NULL	yes	yes	NULL	NULL	NULL	NULL	intolerance	-	19563916	yes	yes	yes
m.15218A>G	MT-CYB	0.66	likely_pathogenic	0.0156692	yes	no	no	yes	NULL	NULL	NULL	NULL	epilepsy, sensorineural hearing, diabetes mellitus	-	26406445	no	no	no
m.15236A>G	MT-CYB	0.1	polymorphic	0.016763	yes	NULL	yes	NULL	NULL	NULL	NULL	NULL	nd	polymorphic	25541891	no	no	no
m.15242G>A	MT-CYB	<null>	<null>	0	NULL	NULL	yes	yes	NULL	NULL	NULL	NULL	intolerance	-	19563916	yes	yes	yes
m.15243G>A	MT-CYB	0.9	pathogenic	0	NULL	NULL	yes	yes	NULL	NULL	NULL	NULL	hypertrophic cardiomyopathy	-	19563916	yes	no	no
m.15244A>G	MT-CYB	<null>	<null>	0.01089	NULL	NULL	yes	yes	NULL	yes	yes	NULL	dementia, elderly	-	27033601 30508565 27323166	no	no	no
m.15246G>A	MT-CYB	0.88	pathogenic	0	NULL	NULL	yes	yes	NULL	NULL	NULL	NULL	hypertrophic cardiomyopathy, LHON	-	25923817	yes	yes	no
m.15257G>A	MT-CYB	0.24	polymorphic	0.0155028	yes	NULL	yes	yes	NULL	NULL	NULL	NULL	elderly, LHON	-	27217714 11938495	yes	yes	yes
m.15287T>C	MT-CYB	0.14	likely_polymorphic	0.0013553	yes	yes	no	yes	NULL	NULL	NULL	NULL	DEAF	-	17999439 24498601 27323166	yes	yes	no
m.15314G>A	MT-CYB	0.13	polymorphic	0.00622964	NULL	yes	yes	NULL	NULL	NULL	NULL	NULL	nd	-	24068026	no	yes	no
m.15315C>T	MT-CYB	0.22	polymorphic	0.00416102	NULL	NULL	yes	yes	NULL	NULL	NULL	NULL	nd	polymorphic	24498601	no	no	no
m.15317G>A	MT-CYB	0.19	likely_polymorphic	0.00175952	NULL	NULL	yes	yes	NULL	NULL	NULL	NULL	elderly	-	22879922	no	no	no
m.15323G>A	MT-CYB	0.11	likely_polymorphic	0.00299593	NULL	NULL	no	NULL	NULL	NULL	NULL	NULL	nd	polymorphic	24498601 22288660	no	yes	no
m.15324C>T	MT-CYB	0.12	likely_polymorphic	4.75545e-05	NULL	no	yes	NULL	NULL	NULL	NULL	NULL	nd	polymorphic	19220304	no	no	no
m.15326A>G	MT-CYB	0.12	polymorphic	0.930166	yes	NULL	yes	yes	NULL	NULL	yes	NULL	septo optical dyslasia, ataxia	polymorphic	28104394 25132006 24102627 11811990 11938495 22659402 24448266 19682603	no	yes	no
m.15431G>A	MT-CYB	0.15	polymorphic	0.0197827	NULL	NULL	yes	NULL	NULL	NULL	NULL	NULL	nd	polymorphic	24498601	no	yes	no
m.15452C>A	MT-CYB	0.15	polymorphic	0.0921606	yes	NULL	yes	yes	NULL	NULL	yes	NULL	nd	polymorphic	28104394 11938495 28980288	no	yes	no
m.15482T>C	MT-CYB	0.56	pathogenic	0.000118886	yes	yes	yes	yes	NULL	NULL	NULL	NULL	hypertrophic cardiomyopathy	-	25923817	no	no	no
m.15497G>A	MT-CYB	0.22	polymorphic	0.00378058	NULL	NULL	yes	yes	NULL	NULL	NULL	NULL	intolerance	-	25541891 22288660	yes	yes	yes
m.15498G>A	MT-CYB	0.69	pathogenic	0.000285327	NULL	NULL	yes	yes	NULL	NULL	NULL	NULL	cardiomyopathy	-	20064630	yes	yes	yes
m.15579A>G	MT-CYB	0.88	pathogenic	0	yes	yes	yes	yes	yes	yes	yes	NULL	multisistemic disorder, acetilcoAnddhnddeficiens	-	19563916 30318261	yes	yes	yes
m.15615G>A	MT-CYB	0.86	pathogenic	0	NULL	NULL	yes	yes	NULL	NULL	NULL	NULL	intolerance	-	19563916 16059939	yes	yes	yes
m.15635T>C	MT-CYB	0.86	pathogenic	2.37773e-05	NULL	no	yes	yes	yes	NULL	yes	NULL	polyvisceral failure	-	19563916	yes	no	no
m.15693T>C	MT-CYB	0.08	polymorphic	0.0109613	NULL	NULL	no	yes	NULL	NULL	NULL	NULL	LVNC	-	23465694	yes	no	no
m.15699G>C	MT-CYB	0.85	pathogenic	0	NULL	NULL	yes	yes	NULL	NULL	NULL	NULL	encephalomyopathy	-	19563916	yes	no	no
m.15723G>A	MT-CYB	<null>	<null>	0	NULL	NULL	yes	yes	NULL	NULL	NULL	NULL	intolerance	-	19563916	yes	no	no
m.15725C>T	MT-CYB	0.15	likely_polymorphic	0.000285327	NULL	NULL	yes	yes	NULL	NULL	NULL	NULL	epilepsy, sensorineural hearing, diabetes mellitus	-	23870133	no	no	no
m.15758A>C	MT-CYB	0.19	likely_polymorphic	0	NULL	NULL	yes	yes	NULL	NULL	NULL	NULL	elderly	-	11938495	no	no	no
m.15758A>G	MT-CYB	0.15	polymorphic	0.00756117	NULL	NULL	yes	NULL	NULL	NULL	NULL	NULL	nd	polymorphic	19568996	no	yes	no
m.15761G>A	MT-CYB	<null>	<null>	0	NULL	NULL	yes	yes	NULL	NULL	NULL	NULL	intolerance	-	19563916	yes	no	no
m.15762G>A	MT-CYB	0.89	pathogenic	0	NULL	yes	yes	yes	NULL	yes	NULL	NULL	atherosclerosis lesions	-	19563916 16059939	yes	no	no
m.15800C>T	MT-CYB	<null>	<null>	0	NULL	NULL	yes	yes	NULL	NULL	NULL	NULL	hypertrofic cardiomyopathy	-	19563916	yes	no	no
m.15813T>C	MT-CYB	0.14	likely_polymorphic	0.000404213	yes	NULL	no	yes	NULL	NULL	NULL	NULL	possible hypertrophic cardiomyopathy	-	25923817	no	no	no
m.15866A>C	MT-CYB	0.82	pathogenic	0	NULL	NULL	yes	yes	NULL	NULL	NULL	NULL	elderly	-	26252938	no	no	no
m.15884G>A	MT-CYB	0.04	polymorphic	0.0084647	NULL	NULL	yes	NULL	NULL	NULL	NULL	NULL	nd	polymorphic	26822593 25923817 11938495	no	yes	no
m.3308T>C	MT-ND1	0.74	likely_pathogenic	0.00853603	yes	no	yes	yes	NULL	yes	NULL	NULL	MELAS, SIDS, LHON, MIDD, ventricular trabeculation	-	14697245 22659402 23357420 29211511 19682603	yes	yes	yes
m.3310C>T	MT-ND1	0.15	likely_polymorphic	0.000237773	yes	yes	yes	yes	yes	yes	yes	NULL	diabetes, hypertrophic cardiomyopathy, NIDDM/HCM, LHON	-	28104394 23301511 21144833	yes	no	no
m.3316G>A	MT-ND1	0.09	polymorphic	0.00910669	yes	yes/no	yes	yes	yes	yes	NULL	NULL	diabetes mellitus, LHON	observed in Tunisian and Korean patients	16060290	yes	no	no
m.3319A>G	MT-ND1	0.76	pathogenic	0.000190218	NULL	NULL	yes	yes	NULL	NULL	NULL	NULL	putative LHON	-	27177320	no	no	no
m.3335T>C	MT-ND1	0.19	likely_polymorphic	0.000903536	NULL	NULL	no	yes	NULL	NULL	NULL	NULL	putative LHON	-	27177320	yes	no	no
m.3337G>A	MT-ND1	0.16	likely_polymorphic	0.00145041	yes	NULL	yes	yes	NULL	yes	NULL	NULL	Wolfran syndrome, cardiomyopathy	-	17619138 23301511 23357420 21144833	yes	no	no
m.3356T>C	MT-ND1	0.84	pathogenic	0	NULL	NULL	yes	yes	NULL	NULL	NULL	NULL	putative LHON	-	27177320	no	no	no
m.3362T>C	MT-ND1	0.88	pathogenic	0	NULL	NULL	yes	yes	NULL	NULL	NULL	NULL	putative LHON	-	27177320	no	no	no
m.3364C>A	MT-ND1	0.82	pathogenic	0	NULL	NULL	no	yes	NULL	NULL	NULL	NULL	putative LHON	-	27177320	no	no	no
m.3365T>C	MT-ND1	0.93	pathogenic	0	NULL	yes	yes	yes	yes	yes	NULL	NULL	nd	-	25626417	no	no	no
m.3368T>G	MT-ND1	<null>	<null>	0	NULL	yes	yes	yes	NULL	NULL	NULL	NULL	LHON	observed in Tunisian patients	28768321	no	no	no
m.3376G>A	MT-ND1	0.94	pathogenic	0	NULL	yes/no	yes	yes	NULL	yes	NULL	NULL	LHON , encephalomyopathy, lactic acidosis, strokendlike episodes, MELAS	-	30201499 29387390	yes	yes	no
m.3380G>A	MT-ND1	0.88	pathogenic	4.75545e-05	NULL	yes	yes	yes	NULL	NULL	NULL	NULL	MELAS	-	27155156	yes	no	no
m.3387T>A	MT-ND1	0.61	pathogenic	4.75545e-05	NULL	NULL	yes	yes	NULL	NULL	yes	NULL	LHON	-	27129022	no	no	no
m.3388C>A	MT-ND1	0.81	pathogenic	0.000309104	NULL	NULL	yes	yes	NULL	yes	yes	NULL	non syndromic hearing loss	-	22241583 20301595	yes	yes	yes
m.3391G>A	MT-ND1	0.87	pathogenic	0.000998645	NULL	NULL	yes	yes	NULL	NULL	NULL	NULL	putative LHON	-	27177320	yes	no	no
m.3394T>C	MT-ND1	0.34	polymorphic	0.01089	yes	yes/no	yes	yes	yes	yes	yes	NULL	LHON, diabetes mellitus, ostheoarthritis, cardiomyopathy	observed in Tibetan, Tunisian, Korean, Chinese patients	25457022 17320116 16060290 23301511 25207020 28670386	yes	yes	yes
m.3395A>C	MT-ND1	0.82	pathogenic	2.37773e-05	NULL	NULL	yes	yes	NULL	yes	NULL	NULL	cardiomyopathy, deafness	observed in Tunisian patients	23301511 21144833	no	no	no
m.3395A>G	MT-ND1	0.35	likely_polymorphic	0.000451768	NULL	NULL	yes	yes	NULL	NULL	NULL	NULL	cardiomyopathy, hearing loss	-	23301511 21144833	yes	no	no
m.3397A>G	MT-ND1	0.42	likely_polymorphic	0.00273438	yes	yes	yes	NULL	NULL	NULL	NULL	NULL	Wolfram syndrome, cardiomyopathy, LHON, Chinese	observed in Chinese patients	21625124	yes	yes	yes
m.3398T>C	MT-ND1	0.32	polymorphic	0.00380436	NULL	yes	yes	NULL	NULL	NULL	NULL	NULL	nd	damaging	21625124	yes	no	no
m.3399A>T	MT-ND1	0.4	likely_polymorphic	0.000380436	NULL	yes	yes	NULL	NULL	NULL	NULL	NULL	nd	damaging	26252938	yes	no	no
m.3416C>A	MT-ND1	0.9	pathogenic	0	NULL	NULL	yes	yes	NULL	NULL	NULL	NULL	putative LHON	-	27177320 24800637	no	no	no
m.3421G>T	MT-ND1	0.37	likely_polymorphic	0	yes	yes	yes	yes	NULL	NULL	NULL	NULL	diabetes mellitus, deafness	-	23304069	no	no	no
m.3434A>C	MT-ND1	0.26	likely_polymorphic	0	NULL	NULL	no	yes	NULL	yes	NULL	NULL	diabetes mellitus	-	28598104	no	no	no
m.3437G>A	MT-ND1	0.9	pathogenic	0	NULL	yes	yes	yes	yes	yes	NULL	NULL	myopathy	-	28716227	no	no	no
m.3460G>A	MT-ND1	0.76	pathogenic	7.13318e-05	yes	yes/no	yes	yes	yes	yes	yes	NULL	LHON, optic neuropathy, diabetes mellitus, intellectual disability, epilepsy, migraine, WolfndParkinsonndWhite syndrome, osteosarcoma, glaucoma, paraplegia	observed in Tibetan, Korean, Chinese, Apulian, Indian patients	30591017 30201499 30053855 30008192 29991444 29774306 29562793 28768321 28314831 28081242 27721048 20301353 27177320 26740552 25909222 25338955 24747208 24672219 4603424 24568867 24438288 24163135 23808173 23667621 23448924 23304069 23206485 22970697 22879922 22400981 22260353 22079202 21928272 21788663 21112411 21074518 21036400 20976138 20643099 20599858 20232220 19527690 19525327 19255150 2349…	yes	yes	yes
m.3472T>C	MT-ND1	0.59	pathogenic	2.37773e-05	yes	yes/no	yes	yes	yes	yes	yes	yes	LHON	observed in Korean	19563917	yes	no	no
m.3481G>A	MT-ND1	0.84	pathogenic	0	NULL	yes	yes	NULL	NULL	NULL	NULL	NULL	MELAS/EM	-	27155156	yes	yes	no
m.3488T>C	MT-ND1	0.81	pathogenic	2.37773e-05	NULL	NULL	yes	yes	NULL	NULL	NULL	NULL	putative LHON	-	27177320	yes	no	no
m.3496G>A	MT-ND1	0.09	likely_polymorphic	0.000190218	NULL	no	yes	yes	yes	yes	NULL	NULL	LHON, epileptic encephalopathy	-	19563917 16060290	no	no	no
m.3497C>T	MT-ND1	0.12	likely_polymorphic	0.00218751	yes	no	yes	yes	NULL	yes	NULL	NULL	LHON	observed in Korean, Chinese patients	16060290 23665487	yes	no	no
m.3515T>C	MT-ND1	0.81	pathogenic	0	NULL	NULL	yes	yes	NULL	yes	yes	NULL	LHON	observed in Tibetan patients	22517755	no	no	no
m.3548T>C	MT-ND1	0.14	likely_polymorphic	0.000404213	NULL	NULL	yes	yes	NULL	NULL	NULL	NULL	putative LHON	observed in Russian patients	27177320 22400981	no	no	no
m.3551C>T	MT-ND1	0.56	pathogenic	0	NULL	NULL	yes	yes	NULL	NULL	NULL	NULL	putative LHON	-	27177320	yes	no	no
m.3571C>T	MT-ND1	0.67	pathogenic	0.00164063	NULL	NULL	yes	yes	NULL	NULL	NULL	NULL	LHON	-	29387390	no	no	no
m.3593T>C	MT-ND1	0.09	likely_polymorphic	0.000404213	NULL	yes	no	yes	NULL	NULL	NULL	NULL	diabetes mellitus	-	17125872 19682603	no	no	no
m.3606A>G	MT-ND1	<null>	<null>	0.0136481	NULL	yes	yes	yes	NULL	NULL	NULL	NULL	diabetes mellitus	-	17125872	no	no	no
m.3632C>T	MT-ND1	0.73	pathogenic	0	NULL	NULL	yes	yes	NULL	NULL	NULL	NULL	putative LHON	-	27177320	yes	no	no
m.3634A>G	MT-ND1	0.7	pathogenic	0	NULL	yes/no	yes	yes	NULL	yes	yes	NULL	LHON	-	27613247	yes	no	no
m.3635G>A	MT-ND1	0.8	pathogenic	0	yes	yes/no	yes	yes	yes	yes	yes	NULL	neuropathy, LHON, visual impairment	observed in Chinese, Russian patients	23304069 27536005	yes	yes	no
m.3644T>C	MT-ND1	0.23	polymorphic	0.00361414	NULL	NULL	yes	yes	NULL	NULL	NULL	NULL	LHON	observed in Indian patients	17320116	yes	no	no
m.3688G>A	MT-ND1	0.8	pathogenic	0	NULL	NULL	yes	yes	NULL	NULL	NULL	NULL	Leigh syndrome	-	27111573	yes	no	no
m.3697G>A	MT-ND1	0.85	pathogenic	0	NULL	yes/no	yes	yes	NULL	yes	NULL	NULL	LHON, Leigh syndrome, encephalomyopathy, lactic acidosis, strokendlike episodes, StuvendWiedemann syndrome	-	28429146	yes	yes	yes
m.3700G>A	MT-ND1	0.35	likely_polymorphic	2.37773e-05	yes	no	yes	yes	NULL	yes	NULL	NULL	LHON	observed in Chinese patients	30128709	yes	yes	no
m.3713T>C	MT-ND1	0.71	pathogenic	0	NULL	NULL	yes	yes	NULL	NULL	NULL	NULL	putative LHON	-	27177320	yes	no	no
m.3733G>A	MT-ND1	0.84	pathogenic	0	yes	yes/no	yes	yes	yes	yes	NULL	NULL	LHON	observed in Chinese patients	30201499 29387390 22879922 27613247	yes	yes	yes
m.3736G>A	MT-ND1	0.19	likely_polymorphic	0.00175952	NULL	NULL	yes	yes	NULL	NULL	NULL	NULL	LHON	observed in Chinese patients	20976138	yes	no	no
m.3745G>A	MT-ND1	0.19	likely_polymorphic	0.00225884	NULL	NULL	yes	yes	NULL	NULL	NULL	NULL	LHON	observed in Russian patients	26822593 24448266 18386806	yes	no	no
m.3769C>G	MT-ND1	0.58	pathogenic	0	NULL	NULL	yes	yes	NULL	NULL	NULL	NULL	putative LHON	-	27177320	yes	no	no
m.3780C>T	MT-ND1	<null>	<null>	0.000974867	NULL	yes	yes	NULL	NULL	NULL	NULL	NULL	nd	polymorphic	26252938	no	no	no
m.3781T>C	MT-ND1	0.82	pathogenic	0	NULL	NULL	yes	yes	NULL	NULL	NULL	NULL	putative LHON	-	27177320	yes	no	no
m.3796A>G	MT-ND1	0.13	polymorphic	0.00456523	NULL	NULL	no	yes	yes	NULL	NULL	NULL	LHON, bilateral optic atrophy	observed in Finnish patients	22970697 11938495 30508565	yes	yes	yes
m.3861A>C	MT-ND1	0.73	pathogenic	0	NULL	yes	yes	yes	NULL	NULL	NULL	NULL	cardiomyopathy, hearing loss	-	27155156	no	no	no
m.3866T>C	MT-ND1	0.18	likely_polymorphic	0.00318615	yes	yes/no	yes	yes	yes	yes	yes	NULL	LHON	observed in Finnish and Chinese patients	29387390 27613247 27536005	yes	no	no
m.3890G>A	MT-ND1	0.82	pathogenic	0	NULL	NULL	yes	yes	yes	NULL	NULL	NULL	encephalomyopathy, LS, optic atrophy, LHON	-	27798429	yes	yes	no
m.3915G>A	MT-ND1	<null>	<null>	0.0106522	NULL	NULL	yes	yes	NULL	NULL	NULL	NULL	AD, dementia	-	26831225 20055758	no	no	no
m.3919T>C	MT-ND1	0.78	pathogenic	0	NULL	NULL	yes	yes	NULL	NULL	NULL	NULL	putative LHON	-	27177320	yes	no	no
m.3928G>C	MT-ND1	0.57	pathogenic	0	NULL	yes	yes	yes	yes	yes	NULL	NULL	Leigh syndrome	-	27155156 24063851	no	yes	no
m.3946G>A	MT-ND1	0.91	pathogenic	4.75545e-05	NULL	yes	yes	yes	NULL	yes	NULL	NULL	epileptic encephalopathy, LennoxndGastaut syndrome	-	28429146	yes	yes	yes
m.3958G>A	MT-ND1	0.77	pathogenic	0	NULL	NULL	yes	yes	NULL	NULL	NULL	NULL	putative LHON	-	27177320	yes	no	no
m.3959G>A	MT-ND1	0.83	pathogenic	0	yes	yes	yes	yes	yes	yes	NULL	NULL	MELAS, Leigh syndrome	-	29756269 28716227	yes	no	no
m.3995A>G	MT-ND1	0.34	likely_polymorphic	0.000380436	yes	yes	yes	yes	yes	yes	NULL	NULL	MELAS, ataxia	-	29756269 28716227	yes	no	no
m.4024A>G	MT-ND1	0.1	polymorphic	0.00494567	NULL	NULL	no	yes	yes	NULL	NULL	NULL	LHON, bilateral optic atrophy	observed in Finnish patients	22970697 11938495	no	no	no
m.4025C>T	MT-ND1	0.15	polymorphic	0.0076325	NULL	NULL	yes	yes	yes	yes	NULL	NULL	LHON, bilateral optic atrophy	observed in Finnish patients	30201499 29387390 27323166	no	yes	no
m.4048G>A	MT-ND1	0.07	polymorphic	0.0175476	NULL	NULL	yes	yes	NULL	NULL	NULL	NULL	LHON	observed in Chinese patients	19026397 16060290	yes	no	no
m.4081T>C	MT-ND1	0.12	likely_polymorphic	0	NULL	NULL	yes	yes	NULL	NULL	NULL	NULL	putative LHON	-	27177320	yes	no	no
m.4087A>G	MT-ND1	0.1	likely_polymorphic	4.75545e-05	NULL	no	yes	yes	yes	yes	NULL	NULL	myopathy, LHON, myoglobinuria, rhabdomyolisis	-	26108648	no	no	no
m.4123A>G	MT-ND1	0.08	likely_polymorphic	0.000808427	NULL	NULL	yes	yes	NULL	NULL	NULL	NULL	putative LHON	-	27177320	no	no	no
m.4132G>A	MT-ND1	0.12	likely_polymorphic	0.000166441	NULL	no	yes	yes	NULL	NULL	NULL	NULL	NAndAION	-	17454741	yes	no	no
m.4160T>C	MT-ND1	0.88	pathogenic	2.37773e-05	yes	no	yes	yes	yes	yes	NULL	NULL	LHON	-	30201499 21112411 23495818	yes	yes	yes
m.4163T>C	MT-ND1	0.81	pathogenic	0	NULL	NULL	yes	yes	NULL	NULL	NULL	NULL	putative LHON	-	27177320	yes	no	no
m.4164A>G	MT-ND1	<null>	<null>	0.00879758	NULL	yes	yes	yes	NULL	NULL	NULL	NULL	diabetes mellitus	-	19026397	no	no	no
m.4171C>A	MT-ND1	0.68	pathogenic	0	NULL	yes	yes	yes	NULL	yes	NULL	NULL	LHON	observed in Chinese patients	30201499 29387390 22879922	yes	yes	yes
m.4172T>A	MT-ND1	0.74	pathogenic	0.000641986	NULL	no	yes	yes	NULL	NULL	NULL	NULL	LHON	observed in Chinese patients	22879922	no	no	no
m.4175G>A	MT-ND1	<null>	<null>	0	NULL	yes	yes	yes	yes	yes	NULL	NULL	nd	-	25626417	no	no	no
m.4216T>A	MT-ND1	0.17	likely_polymorphic	0	NULL	NULL	yes	yes	NULL	NULL	NULL	NULL	optic neuropathy	-	21572729	no	no	no
m.4216T>C	MT-ND1	0.11	polymorphic	0.0984616	yes	no	yes	yes	yes	yes	yes	NULL	sepsis, LHON, NAndAION, diabetes mellitus, Parkinson's disease	observed in Korean, Chinese, Indian, Finnish patients	11938495 19026397 30831606 30115863 29996615 29387390 20197120 16759180 27217714 24660976 19682603	yes	yes	yes
m.4231A>G	MT-ND1	0.09	likely_polymorphic	0.000309104	NULL	NULL	no	NULL	NULL	NULL	NULL	NULL	LHON	benign	28768321	no	no	no
m.4240T>C	MT-ND1	0.41	likely_polymorphic	0	NULL	NULL	yes	NULL	NULL	NULL	NULL	NULL	LHON	benign	28768321	no	no	no
m.3336T>C	MT-ND1	<null>	<null>	0.00330504	NULL	NULL	yes	yes	NULL	NULL	NULL	NULL	cardiovascular disease	observed in Mexican women	29896485 29670672 23395464	yes	no	no
m.4769A>C	MT-ND2	0.16	likely_polymorphic	2.37773e-05	NULL	yes	yes	yes	NULL	NULL	NULL	NULL	cardiomyopathy	-	11938495	no	no	no
m.4769A>G	MT-ND2	<null>	<null>	0.97891	NULL	NULL	yes	yes	NULL	NULL	NULL	NULL	protective in AD, dementia	-	28104394 18325329	no	no	no
m.4824A>G	MT-ND2	0.44	likely_pathogenic	0.0297453	NULL	yes	yes	yes	NULL	NULL	NULL	NULL	glaucoma	-	16060290 11938495 19682603	no	no	no
m.4833A>G	MT-ND2	0.45	likely_pathogenic	0.00672896	NULL	yes/no	no	yes	NULL	yes	NULL	NULL	infertility, Leigh syndrome	observed in Chinese	19026397 16060290 23953430 29577757	yes	no	no
m.5036A>G	MT-ND2	<null>	<null>	0.00684785	NULL	NULL	yes	yes	NULL	NULL	NULL	NULL	risk of mobility impairment	-	30338417	no	no	no
m.5046G>A	MT-ND2	0.13	polymorphic	0.0191169	NULL	NULL	yes	yes	NULL	NULL	NULL	NULL	risk of mobility impairment	-	29774306	no	no	no
m.5178C>A	MT-ND2	0.63	likely_pathogenic	0.0413249	yes	yes/no	yes	yes	NULL	yes	NULL	NULL	infertility, increased longevity, diabetes, atherosclerosis, hypertension, myocardial infarction, Parkinson's disease, glaucoma, blood iron metabolism, cardiovascular disease	observed in Mexica, Russian patients	31497768 29896485 29670672 20551160 29896485 29577757 29093766 24448266 19682603 19026397 11938495	yes	no	no
m.5182C>T	MT-ND2	0.71	pathogenic	0	NULL	yes	yes	yes	NULL	NULL	NULL	NULL	cardiomyopathy, PES	-	26258512	no	no	no
m.5231G>A	MT-ND2	<null>	<null>	0.0231828	NULL	yes	yes	yes	NULL	NULL	NULL	NULL	glaucoma	-	24448266	yes	no	no
m.5417G>A	MT-ND2	<null>	<null>	0.0101053	NULL	yes	yes	yes	NULL	NULL	NULL	NULL	glaucoma	-	24448266	no	no	no
m.5442T>C	MT-ND2	0.1	polymorphic	0.0505267	NULL	NULL	yes	yes	NULL	NULL	NULL	NULL	risk of mobility impairment	-	24448266 19682603	no	no	no
m.5460G>A	MT-ND2	0.1	polymorphic	0.0603704	NULL	NULL	yes	yes	NULL	yes	NULL	NULL	risk of mobility impairment	-	19026397 16060290 18293455 30508565 27323166	yes	no	no
m.4727A>G	MT-ND2	<null>	<null>	0.00618209	NULL	NULL	yes	yes	NULL	NULL	NULL	NULL	protective variant in AD, dementia	-	23028804	no	no	no
m.5024C>T	MT-ND2	<null>	<null>	0.00026155	NULL	yes	yes	yes	NULL	yes	NULL	NULL	obesity, mitochondrial disease	-	30291358 30250142	no	no	no
m.10134C>A	MT-ND3	0.51	pathogenic	0	NULL	yes	no	yes	yes	yes	NULL	NULL	Leigh syndrome	-	28716227	no	yes	no
m.10158T>C	MT-ND3	0.4	likely_polymorphic	0	yes	yes/no	yes	yes	yes	yes	NULL	NULL	Leigh syndrome, optic neuropathy, dystonia, MELAS, MIMODS, WPWndsyndrome, strokendlike episodes, LHON	observed in Chinese, Korean patients	30128709 28429146 20972245	yes	yes	yes
m.10191T>C	MT-ND3	0.57	pathogenic	0	yes	yes/no	yes	yes	yes	yes	NULL	NULL	Leigh syndrome, optic neuropathy, dystonia, encephalomyopathy	observed in Chinese, Korean patients	30128709 28429146 23953430 18800376	yes	yes	yes
m.10197G>A	MT-ND3	0.79	pathogenic	7.13318e-05	yes	yes	yes	yes	yes	yes	NULL	NULL	Leigh syndrome, LHON,MD, optic neuropathy, dystonia, basal ganglia lesions	observed in Chinese, Korean patients	30128709 28429146 28429146 18800376	yes	yes	yes
m.10198C>T	MT-ND3	0.78	pathogenic	0	NULL	no	yes	yes	yes	yes	NULL	NULL	psychomotor regression	-	22532554	no	no	no
m.10254G>A	MT-ND3	0.81	pathogenic	0	NULL	yes	yes	yes	yes	yes	NULL	NULL	MD	observed in Polish patients	27290639	yes	yes	no
m.10398A>G	MT-ND3	0.04	polymorphic	0.453028	yes	yes	yes	yes	yes	yes	yes	NULL	IVF failure, Fuch's Endothelian Corneal Dystrophy (FECD), breast cancer, esophageal cancer, aging, diabetes, osteoarhtritis, schizophrenia, LHON	observed in Polish,Bangladesh, Malaysian, Iraqi,Han Chinese, African American, Indians patients	30531304 29093766 26041263 25199876 25064678 23993954 23944767 29414393 28104394 27217714 18593462 16060290 11938495	yes	yes	yes
m.10400C>T	MT-ND3	<null>	<null>	0.207599	yes	yes	yes	yes	NULL	yes	yes	NULL	IVF failure, AD, Parkinson's disease	-	29414393 21165743 21819970 26883569 11938495 24448266	no	no	no
m.10844A>G	MT-ND4	0.64	pathogenic	0	NULL	NULL	yes	yes	NULL	yes	yes	NULL	LHON	observed in Han Chinese	27427386	no	no	no
m.10873T>C	MT-ND4	<null>	<null>	0.328174	yes	NULL	yes	yes	NULL	NULL	NULL	NULL	ischemic stroke	observed in Portoguese	28104394 26883569 11938495 24448266	no	no	no
m.10934G>A	MT-ND4	0.79	pathogenic	0	NULL	no	yes	yes	NULL	yes	NULL	NULL	LHON	observed in Han Chinese	26218905	no	no	no
m.11015A>G	MT-ND4	0.09	likely_polymorphic	0.00026155	NULL	NULL	yes	yes	NULL	NULL	NULL	NULL	LHON	benign	28768321	no	no	no
m.11016G>A	MT-ND4	0.08	polymorphic	0.00644364	NULL	NULL	yes	yes	NULL	NULL	NULL	NULL	LHON	benign	16060290	yes	no	no
m.11096A>G	MT-ND4	0.2	likely_polymorphic	0	NULL	no	no	yes	NULL	yes	NULL	NULL	LHON	observed in Chinese patients	26218905	no	no	no
m.11172A>G	MT-ND4	0.77	likely_pathogenic	0.00875003	NULL	yes	no	yes	NULL	yes	NULL	NULL	LHON	-	20232220	no	no	no
m.11204T>C	MT-ND4	0.17	likely_polymorphic	0.00301971	NULL	no	yes	yes	NULL	yes	NULL	NULL	LHON	observed in Chinese patients	26218905	no	no	no
m.11213T>G	MT-ND4	0.87	pathogenic	0	NULL	no	yes	yes	NULL	yes	NULL	NULL	LHON	observed in Chinese patients	26218905	no	no	no
m.11240C>T	MT-ND4	0.83	pathogenic	0	NULL	yes	yes	yes	yes	yes	yes	NULL	Leigh syndrome	-	27761019	yes	no	no
m.11251A>G	MT-ND4	<null>	<null>	0.0908291	NULL	NULL	yes	yes	NULL	NULL	NULL	NULL	Parkinson's disease	observed in Chinese patients	24603941 28104394 28980288	no	no	no
m.11253T>C	MT-ND4	0.1	polymorphic	0.00515966	yes	no	no	yes	NULL	yes	yes	NULL	LHON	-	30201499 29387390 21112411 23495818 24603941 20055758	yes	yes	no
m.11370T>C	MT-ND4	0.79	pathogenic	0	NULL	yes/no	yes	yes	NULL	NULL	NULL	NULL	multiple sclerosis	-	27119776	no	no	no
m.11430C>G	MT-ND4	0.86	pathogenic	0	NULL	no	yes	yes	NULL	yes	NULL	NULL	LHON	observed in Chinese patients	26218905	no	no	no
m.11447G>A	MT-ND4	0.3	likely_polymorphic	0.00180707	NULL	no	yes	yes	NULL	yes	NULL	NULL	LHON	observed in Chinese patients	26218905	no	no	no
m.11467A>G	MT-ND4	<null>	<null>	0.123998	NULL	NULL	yes	yes	NULL	yes	NULL	NULL	CreutzfeldtndJakob disease	-	24603941 27323166	yes	no	no
m.11534T>C	MT-ND4	0.82	pathogenic	0	NULL	NULL	yes	yes	NULL	NULL	NULL	NULL	LHON	-	28768321	yes	no	no
m.11659C>T	MT-ND4	<null>	<null>	0.000451768	NULL	NULL	yes	yes	NULL	NULL	NULL	NULL	LHON	observed in Chinese patients	22039503	no	no	no
m.11696G>A	MT-ND4	0.12	polymorphic	0.00539744	yes	yes/no	no	yes	yes	yes	yes	NULL	LHON, neuropathy	observed in Chinese patients	19026397 30236824 27530448 19682603	yes	yes	yes
m.11719G>A	MT-ND4	<null>	<null>	0.786361	NULL	NULL	yes	yes	NULL	NULL	NULL	NULL	LHON, neuropathy	-	28104394 24603941 11938495 28104394 27323166	no	no	no
m.11777C>A	MT-ND4	0.84	pathogenic	0	yes	yes	yes	yes	yes	yes	yes	NULL	Leigh syndrome, MILS	-	19433277	yes	yes	yes
m.11778G>A	MT-ND4	0.85	pathogenic	0.000356659	yes	yes/no	yes	yes	yes	yes	yes	yes	LHON, Leigh syndrome, optic atrophy, DOA, hearing loss	observed in Chinese, Indian patients	29670542 27129022 26822593 20064630 11424923 27217714 20055758 27530448 25207020 27785398 29346803 29346802 28768321 27721048 27159682 23864591 23805034 22039503 20711738 19026397	yes	yes	yes
m.11832G>A	MT-ND4	<null>	<null>	0	NULL	NULL	yes	yes	NULL	NULL	NULL	NULL	exercise intolerance	-	26108648	yes	no	no
m.11861G>T	MT-ND4	0.76	pathogenic	0	NULL	no	yes	yes	NULL	yes	NULL	NULL	LHON	observed in Chinese patients	26218905	no	no	no
m.12026A>G	MT-ND4	0.1	polymorphic	0.00370925	NULL	yes	no	yes	NULL	yes	NULL	NULL	diabetes mellitus	-	17125872 19682603	yes	no	no
m.12027T>C	MT-ND4	0.16	likely_polymorphic	4.75545e-05	NULL	yes	no	yes	NULL	yes	NULL	NULL	schizophrenia	-	14623372	yes	no	no
m.12096T>A	MT-ND4	0.75	pathogenic	0	NULL	yes	yes	yes	NULL	yes	NULL	NULL	schizophrenia	-	19563917	no	no	no
m.11953C>T	MT-ND4	<null>	<null>	4.75545e-05	NULL	NULL	yes	yes	NULL	NULL	NULL	NULL	LHON	observed in Chinese patients	23304069	no	no	no
m.10663T>C	MT-ND4L	0.58	pathogenic	0	NULL	NULL	yes	yes	NULL	NULL	NULL	NULL	LHON	observed in Chinese patients	30201499 29387390 23495818	yes	yes	yes
m.10680G>A	MT-ND4L	0.31	likely_polymorphic	0.000332882	NULL	yes/no	yes	yes	NULL	yes	NULL	NULL	LHON	observed in Chinese patients	23304069	yes	no	no
m.10547C>G	MT-ND4L	<null>	<null>	0	NULL	NULL	yes	yes	NULL	NULL	NULL	NULL	breast cancer	-	26305705	no	no	no
m.12338T>C	MT-ND5	0.49	likely_pathogenic	0.00330504	yes	NULL	yes	yes	yes	yes	yes	NULL	LHON, deafness, hypertrofic cardiomyopathy	observed in Chinese patients	29756269 23953430 29937831 27530448 29211511	yes	yes	yes
m.12358A>G	MT-ND5	0.13	polymorphic	0.0147181	NULL	NULL	yes	yes	NULL	NULL	NULL	NULL	LHON	-	30236824 24448266 19682603	no	no	no
m.12372G>A	MT-ND5	<null>	<null>	0.133105	yes	NULL	yes	yes	NULL	yes	NULL	NULL	LHON, Leigh syndrome, encephalomyopathy, lactic acidosis, strokendlike episode, MELAS, infertility, PD	-	11938495 24448266 27323166	yes	no	no
m.12397A>G	MT-ND5	0.26	polymorphic	0.00675274	NULL	no	yes	yes	NULL	yes	NULL	NULL	PD	-	29756269	yes	yes	yes
m.12519T>C	MT-ND5	<null>	<null>	0.00810804	NULL	yes	yes	yes	NULL	NULL	NULL	NULL	monility impairment	-	30338417	yes	no	no
m.12613G>A	MT-ND5	0.82	pathogenic	0.00026155	NULL	NULL	yes	yes	NULL	NULL	NULL	NULL	diabetes mellitus	-	19563917	no	no	no
m.12622G>A	MT-ND5	0.17	likely_polymorphic	0.000237773	NULL	yes	no	yes	NULL	NULL	NULL	NULL	encephalopathy, Leigh syndrome	-	17400793	yes	no	no
m.12630G>A	MT-ND5	<null>	<null>	0.00532611	NULL	no	no	yes	NULL	NULL	NULL	NULL	colorectal cancer, hearing loss,mitochondrial encephalomyopathy	-	23131568 11938495	no	no	no
m.12684G>A	MT-ND5	<null>	<null>	0.000760872	NULL	yes	yes	NULL	NULL	yes	NULL	NULL	hearing impairment,breast cancer	-	26305705	no	no	no
m.12705C>A	MT-ND5	0.67	pathogenic	2.37773e-05	NULL	yes	yes	yes	NULL	yes	NULL	NULL	mobility impairment	-	30338417	no	no	no
m.12705C>T	MT-ND5	<null>	<null>	0.428918	NULL	yes	yes	yes	NULL	NULL	NULL	NULL	neuropathy, dystonia, myoclonic epilepsy, MERRF, PD, schizophrenia, bipolar disorder, infantile cardiomyopathy, diabetes, hypertension, AD, Leigh syndrome, blood pressure	-	30371200 30338417 26305705 28104394 21165743 26305705 18293455 11938495 30371200 24448266	yes	no	no
m.12706T>C	MT-ND5	0.78	pathogenic	0	NULL	NULL	yes	yes	yes	yes	NULL	NULL	Leighndlike syndrome	-	20064630	yes	yes	yes
m.12811T>C	MT-ND5	0.17	polymorphic	0.01196	yes	NULL	yes	yes	NULL	NULL	NULL	NULL	LHON	-	19026397 28670386	yes	yes	no
m.12908T>A	MT-ND5	0.71	pathogenic	0	NULL	no	yes	yes	yes	yes	NULL	NULL	Pompe disease, hypertrofic cardiomyopathy, hypotonia,hepatomegaly	-	25701779	no	no	no
m.13042G>A	MT-ND5	0.78	pathogenic	2.37773e-05	NULL	yes	yes	yes	yes	NULL	NULL	NULL	MELAS,myoclonic epilepsy	-	22879922	yes	yes	yes
m.13046T>C	MT-ND5	0.83	pathogenic	0	NULL	yes	yes	yes	yes	yes	NULL	NULL	LHON, MELAS	-	29228836	yes	no	no
m.13051G>A	MT-ND5	0.81	pathogenic	0	NULL	no	yes	yes	NULL	yes	NULL	NULL	LHON, Leighndlike syndrome	-	30201499 29387390	yes	no	no
m.13095T>C	MT-ND5	<null>	<null>	0.00118886	NULL	NULL	yes	yes	NULL	NULL	NULL	NULL	hearing impairment	-	26305705	no	no	no
m.13105A>G	MT-ND5	0.1	polymorphic	0.0831491	NULL	NULL	no	yes	NULL	NULL	NULL	NULL	deafness, neuropathy	-	19026397 11938495 19682603	no	no	no
m.13130C>A	MT-ND5	0.36	likely_polymorphic	2.37773e-05	NULL	yes	yes	yes	NULL	yes	yes	NULL	cancer	-	28502718	no	no	no
m.13271T>C	MT-ND5	0.91	pathogenic	0	NULL	yes	yes	yes	yes	yes	NULL	yes	exercise intolerance	-	23065728	yes	no	no
m.13511A>T	MT-ND5	0.85	pathogenic	0	NULL	yes	yes	NULL	NULL	yes	NULL	NULL	nd	-	25974876	yes	no	no
m.13513G>A	MT-ND5	0.87	pathogenic	2.37773e-05	yes	yes	yes	yes	yes	yes	yes	NULL	ESRD, MELAS,Leigh syndrome, LHON, encephalomyopathy, lactic acidosis, strokendlike episodes, MELAS, ophtalmoplegia, Leighndlike syndrome, myocardial infarction, atherosclerosis, neurodegenerative lesions, MERRF, exercise intolerance, ataxia, weakness, neuropathy, retinopathy, NARP, WolffndParkinsonndWhite disease, infantile ganglia basal stroke syndrome	observed in Amish patients	30128709 28429146 20064630 27206685 29228836 24448266 29896485 29670672 27296531 22997526 20972245	yes	yes	yes
m.13513G>C	MT-ND5	0.89	pathogenic	0	NULL	yes	yes	yes	NULL	NULL	NULL	NULL	atherosclerosis, coronary heart disease, cardiovascular disease	observed in Russian and Mexican patients	21518340	no	no	no
m.13514A>G	MT-ND5	0.87	pathogenic	0	NULL	yes	yes	yes	NULL	yes	yes	NULL	depression, elderly, encephalomyopathy, lactic acidosis, MELAS, regression, ataxia,optic atrophy, hyperactivity	-	26328603 20972245	yes	yes	no
m.13528A>G	MT-ND5	0.69	pathogenic	0.000903536	NULL	NULL	yes	yes	NULL	NULL	NULL	NULL	LHON	-	28419775	yes	no	no
m.13565C>T	MT-ND5	0.66	pathogenic	0.000998645	NULL	yes	yes	yes	yes	yes	yes	NULL	MELAS	-	28419775	no	no	no
m.13637A>G	MT-ND5	0.19	polymorphic	0.00753739	NULL	NULL	no	NULL	NULL	NULL	NULL	NULL	LHON	-	21819970	yes	yes	no
m.13708G>A	MT-ND5	0.21	polymorphic	0.0715458	yes	NULL	no	yes	NULL	NULL	NULL	NULL	LHON, deafness, hypertrofic cardiomyopathy, multiple sclerosis susceptibility	observed in Chinese, Finnish patients	26822593 26041263 11938495 27217714 23805034 18593462 19682603	yes	yes	yes
m.13730G>A	MT-ND5	0.9	pathogenic	0	NULL	NULL	yes	yes	NULL	NULL	NULL	NULL	LHON	-	30201499 21112411	yes	yes	yes
m.13762T>G	MT-ND5	0.38	likely_polymorphic	0.000713318	NULL	NULL	no	yes	NULL	NULL	NULL	NULL	diabetes mellitus, dementia, hearing loss	-	22780954	no	no	no
m.13928G>C	MT-ND5	0.32	polymorphic	0.047079	yes	NULL	yes	yes	NULL	NULL	yes	NULL	hypertrofic cardiomyopathy, longevity	-	19563917 29093766 19682603	no	no	no
m.13948C>T	MT-ND5	0.76	pathogenic	0.00130775	NULL	NULL	yes	yes	NULL	NULL	NULL	NULL	dementia, tremor, diabetes mellitus	-	22780954	no	no	no
m.14063T>C	MT-ND5	0.13	likely_polymorphic	0.000594431	NULL	NULL	yes	yes	NULL	NULL	NULL	NULL	LHON	-	23304069	yes	no	no
m.12879T>C	MT-ND5	<null>	<null>	0.00646741	NULL	NULL	yes	NULL	NULL	NULL	NULL	NULL	hearing loss, mitochondrial encephalomyopathy	-	23131568	no	no	no
m.14178T>C	MT-ND6	0.1	polymorphic	0.0243241	NULL	yes	yes	yes	NULL	NULL	NULL	NULL	dementia, elderly, AD	-	20976138	no	no	no
m.14258G>A	MT-ND6	0.28	likely_polymorphic	0.0005231	NULL	no	yes	yes	NULL	NULL	NULL	NULL	LHON	-	25207020	yes	no	no
m.14279G>C	MT-ND6	0.75	pathogenic	2.37773e-05	NULL	yes	no	yes	NULL	NULL	NULL	NULL	LHON, optic atrophy	observed in Chinese patients	30201499	no	no	no
m.14325T>C	MT-ND6	0.4	likely_polymorphic	0.000974867	yes	NULL	yes	yes	yes	yes	NULL	NULL	LHON	-	30201499 29387390	yes	yes	no
m.14439G>A	MT-ND6	0.89	pathogenic	2.37773e-05	NULL	no	yes	yes	NULL	yes	yes	NULL	MRCD	-	28429146 25356405	yes	no	no
m.14441T>C	MT-ND6	0.88	pathogenic	0	NULL	yes	no	yes	NULL	yes	NULL	NULL	LHON, Leighndlike syndrome	-	19255150	no	no	no
m.14453G>A	MT-ND6	0.85	pathogenic	0	NULL	yes	no	yes	yes	yes	NULL	NULL	dystonia, simmetrical basal ganglia lesions, LHON, encephalomyopathy, lactic acidosis, strokendlike episodes	-	22947169	yes	yes	yes
m.14459G>A	MT-ND6	0.87	pathogenic	4.75545e-05	yes	yes/no	yes	yes	yes	yes	NULL	NULL	optic atrophy, Leigh disease, cardiovascular disease, infarction, striatal necrosis,coronary heart disease, dystonia, spasticity, ataxia, LHON, atherosclerosis	observed in Russian, Mexican patients	30128709 25356405 29896485 29670672 23395464	yes	yes	yes
m.14482C>A	MT-ND6	0.79	pathogenic	0	yes	yes	yes	yes	NULL	NULL	NULL	NULL	LHON	-	30201499 22879922	yes	yes	yes
m.14482C>G	MT-ND6	0.79	pathogenic	0	yes	yes	yes	yes	NULL	NULL	NULL	NULL	LHON	-	30201499 22879922	yes	yes	no
m.14484T>C	MT-ND6	0.8	pathogenic	0.000641986	yes	yes/no	yes	yes	yes	yes	NULL	yes	LHON,Chinese, encephalomyopathy, lactic acidosis, strokendlike episodes, Madelung's disease, lipomatosis	-	26822593 25457022 11424923 27217714 29336589 23805034 25207020 25923817	yes	yes	yes
m.14486A>G	MT-ND6	0.91	pathogenic	0	NULL	yes	yes	yes	NULL	NULL	NULL	NULL	cardiovascular disease	observed in Russian, Mexican patients	29896485 29670672 23395464	no	no	no
m.14487T>C	MT-ND6	0.87	pathogenic	0	yes	yes	yes	yes	yes	yes	yes	NULL	infertility, Leigh disease, optic atrophy, ptosis, epilepsy, dystonia, necrosis, simmetrical basal ganglia lesions	-	30128709 28429146 23953430 29850888 28716227	yes	yes	yes
m.14495A>G	MT-ND6	0.86	pathogenic	0	yes	yes	yes	yes	NULL	NULL	NULL	NULL	LHON, optic atrophy	observed in Chinese patients	30201499 29387390	yes	yes	yes
m.14502T>C	MT-ND6	0.14	likely_polymorphic	0.00318615	yes	no	no	yes	yes	yes	yes	NULL	LHON	observed in Chinese patients	26242719 23953430 23665487	yes	no	no
m.14568C>G	MT-ND6	0.89	pathogenic	0	yes	yes	yes	yes	yes	yes	NULL	NULL	optic neuropathy, LHON	observed in Chinese patients	15639196	no	no	no
m.14568C>T	MT-ND6	0.73	pathogenic	4.75545e-05	NULL	NULL	yes	yes	yes	yes	NULL	NULL	LHON, neuropathy	-	15639196	yes	yes	no
m.14582A>G	MT-ND6	0.17	polymorphic	0.005017	NULL	yes	no	yes	NULL	NULL	NULL	NULL	LHON, bilateral optic atrophy, amblyopia, Goldman bilateral central scotomas	-	22970697 11938495	yes	no	no
m.14586A>T	MT-ND6	0.73	pathogenic	0	NULL	NULL	yes	yes	NULL	NULL	NULL	NULL	iskemic stroke, cardiovascular risk, diabetes, arterial hypertension, hyperlipidemia, smoking	-	25923817 20643099	no	no	no
m.14639A>G	MT-ND6	0.83	pathogenic	0	yes	yes	yes	yes	yes	yes	yes	yes	LimbndGirdle myopathy	-	17846276	no	no	no
m.14669A>C	MT-ND6	<null>	<null>	0	NULL	NULL	yes	yes	NULL	NULL	NULL	NULL	NTG, major depressive disorder	-	18481423	no	no	no
m.14530T>C	MT-ND6	<null>	<null>	0.000903536	NULL	NULL	yes	yes	NULL	yes	NULL	NULL	diabetes, deafness	-	21994425	no	no	no
m.14596A>G	MT-ND6	<null>	<null>	7.13318e-05	NULL	NULL	yes	yes	NULL	yes	NULL	NULL	LHON	-	21112411 23495818	no	no	no
m.14617A>G	MT-ND6	<null>	<null>	2.37773e-05	NULL	NULL	yes	yes	yes	yes	NULL	NULL	LHON	-	27427386	no	no	no

## Sheet: header_description
column_name	description
variant	variant name reported with HGVS format ( m.[POS][REF]>[ALT])
locus	mitochondrial locus name
disease_score	pathogenicity score computed according to Preste et al. 2019
tier_of_pathogenicity	class of pathogenicity defined according to Preste et al. 2019
all_freq_h	allele frequency values computed on healthy genome stored in HmtDB
report	criteria of pathogenicity reported in Yarham et al. 2016
heteroplasmy	criteria of pathogenicity reported in Yarham et al. 2016
conservation	criteria of pathogenicity reported in Yarham et al. 2016
segregation	criteria of pathogenicity reported in Yarham et al. 2016
histochemical	criteria of pathogenicity reported in Yarham et al. 2016
biochemical	criteria of pathogenicity reported in Yarham et al. 2016
cybrids	criteria of pathogenicity reported in Yarham et al. 2016
single_fiber	criteria of pathogenicity reported in Yarham et al. 2016
disease_phenotype	list of disease or phenotype extracted by the text mining pipeline
notes	additional notes about disease and phenotype
Pubmed_IDs	Pubmed_IDs extracted by the data mining pipeline
Mitomap_reported	tag about the presence or not in Mitomap of the relative variant
Clinvar_reported	tag about the presence or not in Clinvar of the relative variant
OMIM_reported	tag about the presence or not in OMIM of the relative variant
