# Supplementary material for: A data and text mining pipeline to annotate human mitochondrial variants with functional and clinical information
Source: Mol Genet Genomic Med. 2019 Dec 10;8(2):e1085. doi: 10.1002/mgg3.1085 (PMC7005629; doi:10.1002/mgg3.1085)
Supplement: Supplementary file 4 [file MGG3-8-e1085-s004.xlsx]

## Sheet: data
variant	locus	report_patho	conservation	heteroplasmyes	segreg_disease	histochem	biochem	cybrids	single_fiber	disease_phenotype	notes	Pubmed_IDs	Mitomap_reported	Clinvar_reported	OMIM_reported
m.16026C>T	MT-CR;MT-HV1	no	NULL	no	yes	NULL	NULL	NULL	NULL	predisposition to breast cancer	-	24603941	no	no	no
m.16067C>T	MT-CR;MT-HV1	no	yes	no	yes	NULL	NULL	NULL	NULL	predisposition to breast cancer	-	24603941 22930374	no	no	no
m.16068T>A	MT-CR;MT-HV1	no	NULL	no	yes	yes	NULL	NULL	NULL	Erwing's sarcoma	-	24603941 12935581 30508565 12533837	no	no	no
m.16069C>T	MT-CR;MT-HV1	yes	no	yes/no	yes	NULL	NULL	NULL	NULL	bladder cancer,predisposition to breast cancer, lung cancer	-	27613247 24603941 24603941 15240908 30371200 22930374	yes	no	no
m.16086T>C	MT-CR;MT-HV1;MT-TAS2	no	yes	no	yes	NULL	NULL	NULL	NULL	Erwing's sarcoma	-	24603941 12935581 30508565 12533837	no	no	no
m.16092T>C	MT-CR;MT-HV1;MT-TAS2	no	yes	no	yes	NULL	NULL	NULL	NULL	predisposition to breast cancer	-	24603941	no	no	no
m.16093T>C	MT-CR;MT-HV1;MT-TAS2	yes	no	no	yes	NULL	NULL	NULL	NULL	predisposition to breast cancer, nasopharyngal carcinoma	-	27119776 24603941 30508565 27323166	yes	no	no
m.16114C>T	MT-CR;MT-HV1;MT-TAS2;MT-7SDNA	no	yes	no	yes	NULL	NULL	NULL	NULL	predisposition to breast cancer	-	24603941	yes	no	no
m.16126T>C	MT-CR;MT-HV1;MT-TAS2;MT-7SDNA	yes	no	yes/no	yes	NULL	NULL	NULL	NULL	predisposition to ataxia, bladder cancer, predisposition to breast cancer, lung cancer	-	24603941 15240908 28104394 28980288	yes	no	no
m.16129G>A	MT-CR;MT-HV1;MT-TAS2;MT-7SDNA	yes	no	no	yes	yes	NULL	NULL	NULL	Erwing's sarcoma, predisposition to breast cancer, nasopharyngal carcinoma	-	24603941 12935581 30508565 12533837	yes	no	no
m.16129G>T	MT-CR;MT-HV1;MT-TAS2;MT-7SDNA	no	NULL	yes/no	yes	NULL	NULL	NULL	NULL	lung cancer	-	24603941 12935581 30508565 12533837	no	no	no
m.16140T>C	MT-CR;MT-HV1;MT-7SDNA	no	no	no	yes	NULL	NULL	NULL	NULL	nasopharyngal carcinoma	-	24603941	no	no	no
m.16162A>G	MT-CR;MT-HV1;MT-7SDNA;MT-TAS	no	no	no	yes	NULL	NULL	NULL	NULL	predisposition to breast cancer	-	24603941	no	no	no
m.16166A>C	MT-CR;MT-HV1;MT-7SDNA;MT-TAS	no	yes	yes	yes	NULL	NULL	NULL	NULL	colorectal cancer, gastric cancer	-	24118886 26138249 27785398	no	no	no
m.16172T>C	MT-CR;MT-HV1;MT-7SDNA;MT-TAS	no	no	no	yes	NULL	NULL	NULL	NULL	nasopharyngal carcinoma, predisposition to breast cancer	-	24603941 30371200 22930374	yes	no	no
m.16179C>T	MT-CR;MT-HV1;MT-7SDNA	no	no	no	yes	NULL	NULL	NULL	NULL	predisposition to breast cancer	-	28881787 24603941	no	no	no
m.16183A>C	MT-CR;MT-HV1;MT-7SDNA	yes	no	no	yes	NULL	NULL	NULL	NULL	hypertension, breast cancer, nasopharyngal carcinoma, stomach cancer, liver cancer	-	19563917 24603941 30371200 22930374 22039503	yes	no	no
m.16184C>A	MT-CR;MT-HV1;MT-7SDNA	yes	no	yes/no	yes	NULL	NULL	NULL	NULL	bladder cancer, lung cancer	-	27323166	no	no	no
m.16187C>T	MT-CR;MT-HV1;MT-7SDNA	yes	no	yes/no	yes	NULL	NULL	NULL	NULL	Freiderich ataxia, bladder cancer, lung cancer	-	11472454 24011957	yes	no	no
m.16189T>C	MT-CR;MT-HV1;MT-7SDNA	yes	no	yes	yes	yes	yes	NULL	NULL	diabetes mellitus, insuline resistence, cardiomyopathy, hypertension, Friederich ataxia, Erwing's sarcoma, obesity, predisposition to breast cancer, nasopharyngal carcinoma	-	23921547 24603941 20837494 15240908 30371200 18593462 22930374 22039503	yes	no	no
m.16191C>T	MT-CR;MT-HV1;MT-7SDNA	no	yes	no	yes	NULL	NULL	NULL	NULL	infertility	-	26592062	no	no	no
m.16192C>A	MT-CR;MT-HV1;MT-7SDNA	yes	yes	no	yes	NULL	yes	NULL	NULL	oncocytic adenomas, predisposition to breast cancer	-	24603941 11472454 11585726	yes	no	no
m.16209T>C	MT-CR;MT-HV1;MT-7SDNA	yes	no	yes/no	yes	NULL	NULL	NULL	NULL	bladder cancer, predisposition to breast cancer, lung cancer, nasopharyngal carcinoma	-	24603941 28104394 22930374	no	no	no
m.16223C>T	MT-CR;MT-HV1;MT-7SDNA	yes	no	yes/no	yes	NULL	yes	yes	NULL	mitochondrial disease , predisposition to ataxia, bladder cancer, predisposition to breast cancer, lung cancer, nasopharyngal carcinoma, stomach cancer, liver cancer	-	28104394 24603941 15240908 20055758 22930374	yes	no	no
m.16224T>C	MT-CR;MT-HV1;MT-7SDNA	no	no	no	yes	NULL	NULL	NULL	NULL	predisposition to breast cancer	-	30236824 15240908 22930374	no	no	no
m.16241A>T	MT-CR;MT-HV1;MT-7SDNA	no	yes	yes	yes	NULL	NULL	NULL	NULL	colorectal cancer, gastric cancer	-	24118886	no	no	no
m.16249T>C	MT-CR;MT-HV1;MT-7SDNA	yes	no	no	yes	NULL	NULL	NULL	NULL	nasopharyngal carcinoma, predisposition to breast cancer	-	24603941	yes	no	no
m.16256C>T	MT-CR;MT-HV1;MT-7SDNA	no	no	no	yes	NULL	yes	NULL	NULL	oncocytic adenomas	-	30338417 15240908 11585726	no	no	no
m.16257C>A	MT-CR;MT-HV1;MT-7SDNA	no	no	no	yes	NULL	NULL	NULL	NULL	protective for schizophrenia	benign	19563917 23374981 29093766	no	no	no
m.16261C>T	MT-CR;MT-HV1;MT-7SDNA	no	no	no	yes	NULL	NULL	NULL	NULL	predisposition to breast cancer	-	24603941 15240908	no	no	no
m.16264C>T	MT-CR;MT-HV1;MT-7SDNA	yes	yes	yes/no	yes	NULL	NULL	NULL	NULL	bladder cancer, lung cancer	-	27613247 24603941 15240908 30371200 22930374 28104394 15240908 28980288	no	no	no
m.16265A>T	MT-CR;MT-HV1;MT-7SDNA	no	no	no	yes	NULL	NULL	NULL	NULL	predisposition to breast cancer	-	18484665 24603941 30508565	no	no	no
m.16265A>G	MT-CR;MT-HV1;MT-7SDNA	no	yes	no	yes	NULL	NULL	NULL	NULL	lung disease	-	18484665 24603941 30508565	yes	no	no
m.16270C>T	MT-CR;MT-HV1;MT-7SDNA	no	no	no	yes	NULL	yes	NULL	NULL	oncocytic adenomas, predisposition to breast cancer	-	24603941 11585726	yes	no	no
m.16274G>A	MT-CR;MT-HV1;MT-7SDNA	yes	no	no	yes	NULL	NULL	NULL	NULL	nasopharyngal carcinoma, squamous cell carcinoma	-	24603941	yes	no	no
m.16278C>T	MT-CR;MT-HV1;MT-7SDNA	yes	no	yes/no	yes	NULL	NULL	NULL	NULL	bladder cancer, predisposition to breast cancer, lung cancer	-	23131568 26883569 24603941 22288660 22930374	yes	no	no
m.16287C>T	MT-CR;MT-HV1;MT-7SDNA	no	no	no	yes	NULL	NULL	NULL	NULL	breast cancer	-	24118886 24603941 22930374	no	no	no
m.16290C>T	MT-CR;MT-HV1;MT-7SDNA	no	no	yes	yes	yes	NULL	NULL	NULL	Parkinson's disease	-	25199876	yes	no	no
m.16292C>T	MT-CR;MT-HV1;MT-7SDNA	yes	no	yes/no	yes	NULL	yes	NULL	NULL	oncocytic adenomas, bladder cancer, predisposition to breast cancer, lung cancer	-	24603941 11585726 20055758	yes	no	no
m.16293A>G	MT-CR;MT-HV1;MT-7SDNA	no	no	no	yes	NULL	NULL	NULL	NULL	predisposition to breast cancer	-	18484665 24603941 22930374	yes	no	no
m.16294C>T	MT-CR;MT-HV1;MT-7SDNA	yes	no	yes/no	yes	NULL	NULL	NULL	NULL	bladder cancer, predisposition to breast cancer, lung cancer	-	28104394 24603941 27323166	no	no	no
m.16296C>T	MT-CR;MT-HV1;MT-7SDNA	yes	yes	yes/no	yes	NULL	NULL	NULL	NULL	bladder cancer, lung cancer	-	28104394 30508565	no	no	no
m.16298T>C	MT-CR;MT-HV1;MT-7SDNA	yes	no	no	yes	yes	NULL	NULL	NULL	hepatocellular carcinoma, predisposition to breast cancer, lung cancer	-	30236824 24603941 11938495 22930374	yes	no	no
m.16300A>T	MT-CR;MT-HV1;MT-7SDNA	yes	NULL	yes/no	yes	yes	NULL	NULL	NULL	Parkinson's disease, hepatocellular carcinoma	-	11938495	no	no	no
m.16304T>C	MT-CR;MT-HV1;MT-7SDNA	yes	no	yes/no	yes	NULL	NULL	NULL	NULL	bladder cancer, predisposition to breast cancer, lung cancer	-	26883569 24603941 12533837	yes	no	no
m.16311T>C	MT-CR;MT-HV1;MT-7SDNA	yes	no	yes/no	yes	NULL	NULL	NULL	NULL	bladder cancer, predisposition to breast cancer, lung cancer	-	28104394 26883569 24603941 22930374	yes	no	no
m.16316A>T	MT-CR;MT-HV1;MT-7SDNA	no	NULL	no	yes	yes	NULL	NULL	NULL	Erwing's sarcoma	-	12353267	no	no	no
m.16326A>C	MT-CR;MT-HV1;MT-7SDNA	no	yes	no	yes	NULL	NULL	NULL	NULL	predisposition to breast cancer	-	24603941	no	no	no
m.16343A>C	MT-CR;MT-HV1;MT-7SDNA	no	yes	no	yes	NULL	NULL	NULL	NULL	predisposition to breast cancer	-	24603941 22930374	no	no	no
m.16354C>T	MT-CR;MT-HV1;MT-7SDNA	no	yes	no	yes	NULL	NULL	NULL	NULL	predisposition to breast cancer	-	29775755 24603941	no	no	no
m.16356T>C	MT-CR;MT-HV1;MT-7SDNA	no	yes	no	yes	NULL	NULL	NULL	NULL	predisposition to breast cancer	-	24800637 24603941 22930374	yes	no	no
m.16362T>C	MT-CR;MT-HV1;MT-7SDNA	yes	no	yes/no	yes	NULL	yes	yes	NULL	mitochondrial disease, bladder cancer , predisposition to breast cancer, lung cancer, stomach cancer, liver cancer	-	27177320 26883569 24603941 15671245 20055758 22930374	no	no	no
m.16365C>T	MT-CR;MT-HV1;MT-7SDNA	no	no	no	yes	NULL	NULL	NULL	NULL	ovarian carcinoma	-	28716227	yes	no	no
m.16390G>A	MT-CR;MT-7SDNA	yes	no	yes	yes	yes	NULL	NULL	NULL	Parkinson's disease, bladder cancer, lung cancer	-	27217714 26883569 22930374	yes	no	no
m.16399A>G	MT-CR;MT-7SDNA	yes	no	no	yes	NULL	yes	NULL	NULL	oncocytic adenomas, predisposition to breast cancer	-	19563917 26883569 24603941 11585726	yes	no	no
m.16470G>A	MT-CR;MT-7SDNA	no	yes	no	yes	NULL	NULL	NULL	NULL	ovarian carcinoma	-	28716227	no	no	no
m.16471G>A	MT-CR;MT-7SDNA	no	yes	no	yes	NULL	NULL	NULL	NULL	ovarian carcinoma	-	28716227	no	no	no
m.16473G>A	MT-CR;MT-7SDNA	no	yes	no	yes	NULL	NULL	NULL	NULL	ovarian carcinoma	-	28716227	no	no	no
m.16482A>G	MT-CR;MT-7SDNA	no	yes	no	yes	NULL	NULL	NULL	NULL	predisposition to breast cancer	-	24603941	no	no	no
m.16519T>C	MT-CR;MT-7SDNA	yes	no	yes	yes	yes	yes	NULL	NULL	infertility, Parkinson's disease, oncocytic adenomas, Erwing's sarcoma, bladder cancer, hepatocellular carcinoma, breast cancer, lung cancer, stomach cancer, liver cancer	-	28708239 28104394 26041263 26592062 24603941 25650108 22039503	yes	no	no
m.16526G>T	MT-CR;MT-7SDNA	no	yes	no	yes	NULL	NULL	NULL	NULL	nasopharyngal carcinoma	-	24603941	no	no	no
m.16527C>T	MT-CR;MT-7SDNA	no	no	no	yes	NULL	NULL	NULL	NULL	predisposition to breast cancer	-	24603941	yes	no	no
m.16567A>G	MT-CR;MT-7SDNA	no	NULL	no	yes	NULL	NULL	NULL	NULL	ovarian carcinoma	-	28716227	no	no	no
m.52T>C	MT-CR;MT-7SDNA	no	yes	no	yes	NULL	NULL	NULL	NULL	ovarian carcinoma	-	28716227	yes	no	no
m.53G>A	MT-CR;MT-7SDNA	no	NULL	no	yes	NULL	NULL	NULL	NULL	ovarian carcinoma	-	28716227	no	no	no
m.54G>A	MT-CR;MT-7SDNA	no	NULL	no	yes	NULL	NULL	NULL	NULL	ovarian carcinoma	-	19626676 28716227	no	no	no
m.58T>C	MT-CR;MT-7SDNA;MT-HV2	yes	yes	yes/no	yes	NULL	NULL	NULL	NULL	diabetes mellitus, bladder cancer, lung cancer	-	19344660	no	no	no
m.64C>T	MT-CR;MT-7SDNA;MT-HV2	no	no	no	yes	NULL	NULL	NULL	NULL	predisposition to breast cancer	-	22039503 24603941	yes	no	no
m.70G>A	MT-CR;MT-7SDNA;MT-HV2	yes	yes	no	yes	yes	NULL	NULL	NULL	Parkinson's disease, hepatocellular carcinoma	-	28320335 12533837	no	no	no
m.71delG	MT-CR;MT-7SDNA;MT-HV2	yes	NULL	yes/no	yes	NULL	NULL	NULL	NULL	bladder cancer, lung cancer	-	25457022 27703015	no	no	no
m.72T>C	MT-CR;MT-7SDNA;MT-HV2	yes	no	yes/no	yes	yes	NULL	NULL	NULL	Parkinson's disease, bladder cancer, hepatocellular carcinoma, lung cancer, predisposition to breast cancer	-	19487983 24603941 11938495 19344660	yes	no	no
m.73A>G	MT-CR;MT-7SDNA;MT-HV2	yes	no	yes/no	yes	yes	yes	NULL	NULL	oncocytic adenomas, predisposition to ataxia, Erwing's sarcoma, bladder cancer, breast cancer, lung cancer, nasopharyngal carcinoma	-	28104394 28245399 24603941 20055758 22930374	yes	no	no
m.76C>G	MT-CR;MT-7SDNA;MT-HV2	no	NULL	yes	yes	NULL	NULL	NULL	NULL	gastric cancer, colorectal cancer	-	25457022	no	no	no
m.93A>C	MT-CR;MT-7SDNA;MT-HV2	no	NULL	no	yes	NULL	NULL	NULL	NULL	predisposition to breast cancer	-	30371200 24603941	no	no	no
m.93A>G	MT-CR;MT-7SDNA;MT-HV2	yes	no	no	yes	NULL	NULL	NULL	NULL	hypertension, bladder cancer	-	30371200 24603941	no	no	no
m.94G>A	MT-CR;MT-7SDNA;MT-HV2	no	no	no	yes	yes	NULL	NULL	NULL	hepatocellular carcinoma	-	28320335 12533837	yes	no	no
m.103G>A	MT-CR;MT-7SDNA;MT-HV2	no	no	no	yes	NULL	NULL	NULL	NULL	nasopharyngal carcinoma	-	24603941	yes	no	no
m.128C>T	MT-CR;MT-7SDNA;MT-HV2;MT-OHR	no	yes	no	yes	NULL	NULL	NULL	NULL	ovarian carcinoma	-	28716227	no	no	no
m.146T>C	MT-CR;MT-7SDNA;MT-HV2;MT-OHR	yes	no	no	yes	yes	NULL	NULL	NULL	Parkinson's disease, Erwing's disease, hepatocellular carcinoma, predisposition to breast cancer, stomach cancer, liver cancer, ovarian carcinoma	-	22759514 23131568 15671245 15240908 29937831 22930374	yes	no	no
m.149insC	MT-CR;MT-7SDNA;MT-HV2;MT-OHR	yes	NULL	no	yes	NULL	NULL	NULL	NULL	predisposition to breast cancer	-	24603941	no	no	no
m.150C>T	MT-CR;MT-7SDNA;MT-HV2;MT-OHR	yes	no	yes/no	yes	yes	yes	NULL	NULL	Parkinson's disease, protective in schizofrenia, oncocytic adenomas, bladder cancer, aging, predisposition to breast cancer,lung cancer, nasopharyngal carcinoma, stomach cancer, liver cancer	-	28770958 24792352 23144696 21385627 21262335 2042748 20976236 19481673 18548739 17727699 17452024 16803995 12538859	yes	no	no
m.151C>T	MT-CR;MT-7SDNA;MT-HV2;MT-OHR	yes	yes	yes/no	yes	NULL	NULL	NULL	NULL	diabetes mellitus, bladder cancer, lung cancer, predisposition to breast cancer	-	24603941 30508565 22288660 19344660	no	no	no
m.152T>A	MT-CR;MT-7SDNA;MT-HV2;MT-OHR	no	NULL	no	yes	yes	NULL	NULL	NULL	Parkinson's disease	-	26639157	no	no	no
m.152T>C	MT-CR;MT-7SDNA;MT-HV2;MT-OHR	yes	no	yes/no	yes	NULL	NULL	NULL	NULL	predisposition to ataxia, bladder cancer, aging, hepatocellular carcinoma, predisposition to breast cancer, lung cancer, nasopharyngal carcinoma, stomach cancer, liver cancer, ovarian carcinoma	-	29093766 24603941 15671245 15240908 24117188 20055758 27323166 29113277 23114854 22891220 22348027 21646920 19481673 17452024 16938655	yes	no	no
m.153A>G	MT-CR;MT-7SDNA;MT-HV2;MT-OHR	no	no	no	yes	NULL	NULL	NULL	NULL	breast cancer	-	27177320 24603941	no	no	no
m.182C>T	MT-CR;MT-7SDNA;MT-HV2;MT-OHR	yes	no	yes/no	yes	NULL	NULL	NULL	NULL	predisposition to ataxia, bladder cancer, lung cancer	-	23131568 22930374	yes	no	no
m.183A>G	MT-CR;MT-7SDNA;MT-HV2;MT-OHR	no	no	no	yes	NULL	NULL	NULL	NULL	ovarian carcinoma	-	27155156	yes	no	no
m.185G>A	MT-CR;MT-7SDNA;MT-HV2;MT-OHR	no	no	no	yes	NULL	NULL	NULL	NULL	predisposition to breast cancer	-	27155156 24603941 22659402 22930374	yes	no	no
m.189A>G	MT-CR;MT-7SDNA;MT-HV2;MT-OHR	yes	no	yes/no	yes	yes	NULL	NULL	NULL	Parkinson's disease, aging, myopathy, hepatocellular carcinoma, nasopharyngal carcinoma	-	26242719 12016633	yes	no	no
m.195T>C	MT-CR;MT-HV2;MT-OHR	yes	yes	yes/no	yes	NULL	NULL	NULL	NULL	bipolar disease, predisposition to ataxia, bladder cancer, aging, breast cancer, lung cancer	-	27217714 24603941 15240908 24660976 22930374	yes	no	no
m.198C>T	MT-CR;MT-HV2;MT-OHR	no	yes	no	yes	NULL	NULL	NULL	NULL	bladder cancer	-	27613247 24603941 15240908 30371200 22930374 28104394 28104394 28980288	no	no	no
m.199T>C	MT-CR;MT-HV2;MT-OHR	no	no	no	yes	NULL	NULL	NULL	NULL	predisposition to breast cancer, ovarian carcinoma	-	24603941 15240908 25497401	yes	no	no
m.200A>G	MT-CR;MT-HV2;MT-OHR	no	yes	no	yes	NULL	NULL	NULL	NULL	predisposition to breast cancer	-	28412374 20854934 24603941	no	no	no
m.203G>A	MT-CR;MT-HV2;MT-OHR	no	no	no	yes	NULL	NULL	NULL	NULL	predisposition to breast cancer	-	24603941	yes	no	no
m.204T>C	MT-CR;MT-HV2;MT-OHR	yes	yes	no	yes	NULL	NULL	NULL	NULL	schizophrenia, nasopharyngal carcinoma, predisposition to breast cancer	-	27119776 24603941 22288660 23374981 22930374	yes	no	no
m.205G>A	MT-CR;MT-HV2;MT-OHR	no	yes	no	yes	yes	NULL	NULL	NULL	Parkinson's disease	-	26639157	yes	no	no
m.206T>G	MT-CR;MT-HV2;MT-OHR	no	NULL	no	yes	NULL	NULL	NULL	NULL	nasopharyngal carcinoma	-	22785396	no	no	no
m.207G>A	MT-CR;MT-HV2;MT-OHR	no	no	no	yes	NULL	NULL	NULL	NULL	predisposition to breast cancer, nasopharyngal carcinoma	-	24603941 30508565	yes	no	no
m.225G>A	MT-CR;MT-HV2;MT-OHR;MT-CSB1	no	no	no	yes	NULL	NULL	NULL	NULL	breast cancer	-	24603941	no	no	no
m.226T>C	MT-CR;MT-HV2;MT-OHR;MT-CSB1	no	yes	no	yes	NULL	NULL	NULL	NULL	breast cancer	-	24603941	no	no	no
m.228G>A	MT-CR;MT-HV2;MT-OHR;MT-CSB1	no	no	no	yes	NULL	NULL	NULL	NULL	predisposition to breast cancer	-	24603941	no	no	no
m.235A>G	MT-CR;MT-HV2;MT-OHR;MT-TFX	no	no	no	yes	NULL	NULL	NULL	NULL	lung cancer	-	24117188 20055758	yes	no	no
m.239T>C	MT-CR;MT-HV2;MT-OHR;MT-TFX	yes	yes	no	yes	NULL	NULL	NULL	NULL	Erwing's sarcoma, predisposition to breast cancer	-	24603941	yes	no	no
m.247G>A	MT-CR;MT-HV2;MT-OHR;MT-TFX	no	yes	no	yes	NULL	NULL	NULL	NULL	predisposition to ataxia	-	30338417 30508565	no	no	no
m.250T>C	MT-CR;MT-HV2;MT-OHR;MT-TFX	no	yes	no	yes	NULL	NULL	NULL	NULL	predisposition to breast cancer	-	25199876 24603941	no	no	no
m.263A>G	MT-CR;MT-HV2;MT-OHR	yes	yes	no	yes	NULL	yes	NULL	NULL	oncocytic adenomas, predisposition to ataxia, breast cancer, nasopharyngal carcinoma	-	28104394 28245399 26883569 24603941 11585726 20055758 22930374 19535463	yes	no	no
m.285C>T	MT-CR;MT-HV2;MT-OHR;MT-TFY	no	yes	no	yes	NULL	NULL	NULL	NULL	predisposition to breast cancer	-	24603941	yes	no	no
m.295C>T	MT-CR;MT-HV2;MT-OHR;MT-TFY	yes	no	yes/no	yes	NULL	NULL	NULL	NULL	bladder cancer, predisposition to breast cancer, lung cancer	-	23645593 24603941	yes	no	no
m.298C>T	MT-CR;MT-HV2;MT-OHR;MT-TFY	no	yes	no	yes	NULL	NULL	NULL	NULL	ovarian carcinoma	-	28716227	no	no	no
m.303insCCC	MT-CR;MT-HV2;MT-OHR;MT-TFY;MT-CSB2	no	NULL	yes	yes	yes	NULL	NULL	NULL	hepatocellular carcinoma	-	22780954 18252697 25650108	no	no	no
m.303insC	MT-CR;MT-HV2;MT-OHR;MT-TFY;MT-CSB2	yes	NULL	yes/no	yes	yes	NULL	NULL	NULL	Parkinson's disease, hepatocellular carcinoma	-	22780954 18252697 25650108	no	no	no
m.303delC	MT-CR;MT-HV2;MT-OHR;MT-TFY;MT-CSB2	yes	NULL	yes	yes	yes	NULL	NULL	NULL	Parkinson's disease, hepatocellular carcinoma	-	22780954 18252697 25650108	no	no	no
m.309delC	MT-CR;MT-HV2;MT-OHR;MT-CSB2	no	NULL	yes	yes	NULL	NULL	NULL	NULL	gastric cancer, colorectal cancer	-	30338417 18252697 22930374	no	no	no
m.309insC	MT-CR;MT-HV2;MT-OHR;MT-CSB2	no	no	no	yes	NULL	NULL	NULL	NULL	nasopharyngal carcinoma	-	30338417 30338417 18252697 22930374	no	no	no
m.310insCCTC	MT-CR;MT-HV2;MT-OHR;MT-CSB2	no	NULL	no	yes	NULL	NULL	NULL	NULL	nasopharyngal carcinoma	-	26305705 22288660	no	no	no
m.312C>A	MT-CR;MT-HV2;MT-OHR;MT-CSB2	no	NULL	yes	yes	NULL	NULL	NULL	NULL	gastric cancer, colorectal cancer	-	16242839	no	no	no
m.314insCC	MT-CR;MT-HV2;MT-OHR;MT-CSB2	no	NULL	no	yes	NULL	NULL	NULL	NULL	nasopharyngal carcinoma	-	27422531	no	no	no
m.324C>G	MT-CR;MT-HV2;MT-OHR	no	no	no	yes	NULL	NULL	NULL	NULL	lung cancer	-	17125872	yes	no	no
m.326A>G	MT-CR;MT-HV2;MT-OHR	no	yes	no	yes	NULL	NULL	NULL	NULL	infertility	-	26592062	no	no	no
m.336A>C	MT-CR;MT-HV2;MT-OHR	no	NULL	no	yes	NULL	NULL	NULL	NULL	predisposition to breast cancer	-	24603941	no	no	no
m.351insCC	MT-CR;MT-HV2;MT-OHR;MT-CSB3	no	NULL	no	yes	NULL	NULL	NULL	NULL	nasopharyngal carcinoma	-	24603941	no	no	no
m.352A>C	MT-CR;MT-HV2;MT-OHR;MT-CSB3	no	yes	no	yes	NULL	NULL	NULL	NULL	ulcerative colitis	-	19785995	no	no	no
m.357A>C	MT-CR;MT-HV2;MT-OHR;MT-CSB3	no	NULL	no	yes	NULL	NULL	NULL	NULL	predisposition to FAP	-	29987923	no	no	no
m.357A>G	MT-CR;MT-HV2;MT-OHR;MT-CSB3	no	yes	no	yes	NULL	NULL	NULL	NULL	predisposition to ataxia	-	29987923	no	no	no
m.362C>A	MT-CR;MT-HV2;MT-OHR;MT-CSB3	no	yes	no	yes	NULL	NULL	NULL	NULL	ulcerative colitis	-	19785995	no	no	no
m.366G>A	MT-CR;MT-HV2;MT-OHR	no	yes	no	yes	NULL	NULL	NULL	NULL	ulcerative colitis	-	19785995	no	no	no
m.372T>A	MT-CR;MT-HV2;MT-OHR;MT-4H	no	yes	no	yes	NULL	NULL	NULL	NULL	ulcerative colitis	-	19785995	no	no	no
m.376A>C	MT-CR;MT-OHR;MT-4H	no	yes	no	yes	NULL	NULL	NULL	NULL	predisposition to FAP	-	29987923	no	no	no
m.379A>C	MT-CR;MT-OHR;MT-4H	no	NULL	no	yes	NULL	NULL	NULL	NULL	predisposition to FAP	-	29987923	no	no	no
m.379A>G	MT-CR;MT-OHR;MT-4H	no	yes	no	yes	NULL	NULL	NULL	NULL	ulcerative colitis	-	29987923	no	no	no
m.382C>A	MT-CR;MT-OHR	no	yes	no	yes	NULL	NULL	NULL	NULL	ulcerative colitis	-	19785995	no	no	no
m.383T>C	MT-CR;MT-OHR	no	yes	no	yes	NULL	NULL	NULL	NULL	predisposition to FAP	-	29987923	no	no	no
m.385A>C	MT-CR;MT-OHR;MT-3H	no	yes	no	yes	NULL	NULL	NULL	NULL	predisposition to breast cancer	-	24603941	no	no	no
m.391delC	MT-CR;MT-OHR;MT-3H	no	NULL	no	yes	NULL	NULL	NULL	NULL	ulcerative colitis	-	19785995	no	no	no
m.391T>A	MT-CR;MT-OHR;MT-3H	no	NULL	no	yes	NULL	NULL	NULL	NULL	predisposition to FAP	-	19785995	no	no	no
m.408T>A	MT-CR;MT-OHR;MT-LSP	yes	no	yes	yes	yes	NULL	NULL	NULL	aging, myopathy	-	12210309 12016633	yes	no	no
m.411C>G	MT-CR;MT-OHR;MT-LSP	no	yes	no	yes	NULL	NULL	NULL	NULL	predisposition to FAP, ulcerative colitis	-	29987923	no	no	no
m.414T>G	MT-CR;MT-OHR;MT-LSP	no	no	no	yes	NULL	NULL	NULL	NULL	FAP	-	12016633	yes	no	no
m.417G>A	MT-CR;MT-OHR;MT-LSP	no	no	no	yes	yes	NULL	NULL	NULL	hepatocellular carcinoma	-	28320335 12533837	no	no	no
m.417G>C	MT-CR;MT-OHR;MT-LSP	no	yes	no	yes	yes	NULL	NULL	NULL	Parkinson's disease	-	28320335 12533837	no	no	no
m.431C>T	MT-CR;MT-OHR;MT-LSP;MT-TFL	no	NULL	no	yes	NULL	NULL	NULL	NULL	ovarian carcinoma	-	28716227	no	no	no
m.432A>C	MT-CR;MT-OHR;MT-LSP;MT-TFL	no	yes	no	yes	NULL	NULL	NULL	NULL	infertility	-	26592062	no	no	no
m.438C>T	MT-CR;MT-OHR;MT-LSP;MT-TFL	no	yes	yes	yes	NULL	NULL	NULL	NULL	Erwing's sarcoma	-	24603941 12935581 30508565 12533837	no	no	no
m.452delT	MT-CRMT-HV3	no	NULL	no	yes	NULL	NULL	NULL	NULL	predisposition to breast cancer	-	24603941	no	no	no
m.457C>T	MT-CRMT-HV3	no	yes	no	yes	NULL	NULL	NULL	NULL	predisposition to breast cancer	-	29605365 25650108	no	no	no
m.462C>T	MT-CRMT-HV3	no	no	no	yes	NULL	NULL	NULL	NULL	predisposition to breast cancer	-	24603941	yes	no	no
m.489T>C	MT-CRMT-HV3	yes	no	no	yes	yes	yes	yes	NULL	Parkinson's disease, mitochondrial disease, nasopharyngal carcinoma	-	27177320 24117188 29093766 23645593	yes	no	no
m.497C>T	MT-CRMT-HV3	no	no	no	yes	NULL	NULL	NULL	NULL	predisposition to breast cancer	-	23645593 24603941 30508565	yes	no	no
m.498C>T	MT-CRMT-HV3	no	yes	no	yes	NULL	NULL	NULL	NULL	predisposition to breast cancer	-	24603941	no	no	no
m.499G>A	MT-CRMT-HV3	no	no	no	yes	NULL	NULL	NULL	NULL	predisposition to breast cancer	-	24603941	yes	no	no
m.514insC	MT-CRMT-HV3	no	NULL	no	yes	NULL	NULL	NULL	NULL	predisposition to breast cancer	-	24603941 22288660	no	no	no
m.514insCA	MT-CRMT-HV3	yes	NULL	yes/no	yes	NULL	NULL	NULL	NULL	bladder cancer, lung cancer	-	24603941 22288660	no	no	no
m.514C>T	MT-CRMT-HV3	no	yes	no	yes	NULL	NULL	NULL	NULL	predisposition to breast cancer	-	24603941 22288660	no	no	no
m.515insA	MT-CRMT-HV3	no	NULL	no	yes	NULL	NULL	NULL	NULL	predisposition to breast cancer	-	24603941	no	no	no
m.523delA	MT-CRMT-HV3;MT-TFH	yes	yes	no	yes	NULL	NULL	NULL	NULL	predisposition to ataxia , nasopharyngal carcinoma	-	23131568 22930374 30338417 30508565	no	no	no
m.524delC	MT-CRMT-HV3;MT-TFH	no	NULL	no	yes	NULL	NULL	NULL	NULL	nasopharyngal carcinoma	-	24603941	no	no	no
m.525delC	MT-CRMT-HV3;MT-TFH	no	NULL	no	yes	NULL	NULL	NULL	NULL	predisposition to ataxia	-	23131568 22930374 30338417 30508565	no	no	no
m.535C>A	MT-CRMT-HV3;MT-TFH	no	NULL	yes	yes	NULL	NULL	NULL	NULL	diabetes mellitus	-	19344660	no	no	no
m.547A>T	MT-CRMT-HV3;MT-TFH;MT-HSP1		NULL	no	yes	yes	yes	yes	NULL	renal disease	-	28267784	yes	no	no
m.557insC	MT-CRMT-HV3;MT-HSP1	no	NULL	no	yes	NULL	NULL	NULL	NULL	predisposition to breast cancer	-	24603941	no	no	no
m.574A>C	MT-CRMT-HV3	no	yes	no	yes	NULL	NULL	NULL	NULL	predisposition to FAP	-	29987923	no	no	no
m.576insCCC	MT-CR	no	NULL	no	yes	NULL	NULL	NULL	NULL	predisposition to FAP	-	29987923	no	no	no

## Sheet: header_description
column_name	description
variant	variant name reported with HGVS format ( m.[POS][REF]>[ALT])
locus	mitochondrial locus name
report_patho	criteria of pathogenicity reported in Yarham et al. 2016
conservation	criteria of pathogenicity reported in Yarham et al. 2016
heteroplasmy	criteria of pathogenicity reported in Yarham et al. 2016
segreg_disease	criteria of pathogenicity reported in Yarham et al. 2016
histochem	criteria of pathogenicity reported in Yarham et al. 2016
biochem	criteria of pathogenicity reported in Yarham et al. 2016
cybrids	criteria of pathogenicity reported in Yarham et al. 2016
single_fiber	criteria of pathogenicity reported in Yarham et al. 2016
disease_phenotype	list of disease or phenotype extracted by the text mining pipeline
notes	additional notes about disease and phenotype
Pubmed_IDs	Pubmed_IDs extracted by the data mining pipeline
Mitomap_reported	tag about the presence or not in Mitomap of the relative variant
Clinvar_reported	tag about the presence or not in Clinvar of the relative variant
OMIM_reported	tag about the presence or not in OMIM of the relative variant
