# Supplementary material for: A data and text mining pipeline to annotate human mitochondrial variants with functional and clinical information
Source: Mol Genet Genomic Med. 2019 Dec 10;8(2):e1085. doi: 10.1002/mgg3.1085 (PMC7005629; doi:10.1002/mgg3.1085)
Supplement: Supplementary file 5 [file MGG3-8-e1085-s005.xlsx]

## Sheet: data
variant	locus	report_patho	conservation	heteroplasmy	segreg_disease	histochem	biochem	cybrids	single_fiber	disease_phenotype	notes	Pubmed_IDs	Mitomap_reported	Clinvar_reported	OMIM_reported
m.663A>T	MT-RNR1	no	yes	yes	yes	NULL	NULL	NULL	NULL	normal tension glaucoma	-	30312593	no	no	no
m.663A>G	MT-RNR1	yes	yes	no	yes	NULL	NULL	NULL	NULL	hearing loss	polymorphic	11938495 23826813	yes	no	no
m.681T>C	MT-RNR1	no	yes	no	yes	NULL	NULL	NULL	NULL	hearing loss	-	21120938 23826813	no	no	no
m.709G>A	MT-RNR1	yes	yes	yes/no	yes	NULL	NULL	NULL	NULL	normal tension glaucoma, hearing loss, iskemic stroke, hyperlactemia, asthenia, vomiting, anemia	-	25457022 11938495 30508565 24448266 25650108 18593462 20812880	no	no	no
m.735A>G	MT-RNR1	yes	yes	no	yes	NULL	NULL	NULL	NULL	hearing loss	-	23301511 20055758	yes	no	no
m.739C>T	MT-RNR1	no	yes	no	yes	NULL	NULL	NULL	NULL	AIHL	-	29937831	no	no	no
m.740G>A	MT-RNR1	no	yes	no	yes	NULL	NULL	NULL	NULL	intellectual disability, short stature, renal dysplasia	-	25650108	no	no	no
m.745A>G	MT-RNR1	no	yes	no	yes	NULL	NULL	NULL	NULL	AIHL, NSHL	-	29937831	yes	no	no
m.750A>G	MT-RNR1	yes	yes	yes/no	yes	NULL	NULL	NULL	NULL	hearing loss, cardiomyopathy, POAG	-	31210442 27422531 18325329	no	no	no
m.752C>T	MT-RNR1	yes	yes	no	yes	NULL	NULL	NULL	NULL	hearing loss	-	23826813 20812880	no	no	no
m.789T>C	MT-RNR1	no	yes	no	yes	NULL	NULL	NULL	NULL	hearing loss	-	23826813	no	no	no
m.792C>T	MT-RNR1	no	yes	no	yes	NULL	NULL	NULL	NULL	AIHL,NSHL	-	29937831	yes	no	no
m.801A>G	MT-RNR1	no	yes	no	yes	NULL	NULL	NULL	NULL	AIHL, NSHL	-	29937831	yes	no	no
m.827A>G	MT-RNR1	yes	yes	yes/no	yes	NULL	NULL	NULL	NULL	hearing loss, AIHL, NSHL	-	27530448 11938495 20055758 30523288 23826813 20812880	yes	yes	yes
m.837A>G	MT-RNR1	no	NULL	no	yes	NULL	NULL	NULL	NULL	hearing loss	-	20816786	no	no	no
m.839A>G	MT-RNR1	no	yes	no	yes	NULL	NULL	NULL	NULL	AIHL, NSHL	-	29937831 20812880	yes	no	no
m.856A>G	MT-RNR1	no	yes	no	yes	NULL	NULL	NULL	NULL	AIHL, NSHL	-	29937831	yes	no	no
m.896A>G	MT-RNR1	no	yes	no	yes	NULL	NULL	NULL	NULL	intellectual disability, short stature, renal dysplasia	-	25650108	no	no	no
m.904C>T	MT-RNR1	no	yes	no	yes	NULL	NULL	NULL	NULL	hearing loss	-	21989059	no	no	no
m.921T>C	MT-RNR1	yes	yes	no	yes	NULL	NULL	NULL	NULL	AIHL, POAG	-	27217714 20812880	yes	no	no
m.951G>A	MT-RNR1	no	NULL	no	yes	NULL	NULL	NULL	NULL	AIHL	-	21120938 30523288 19370763 21120938	no	no	no
m.958C>T	MT-RNR1	no	yes	no	yes	NULL	NULL	NULL	NULL	intellectual disability, short stature, renal dysplasia	-	25650108	no	no	no
m.961T>A	MT-RNR1	no	yes	no	yes	NULL	NULL	NULL	NULL	AIHL	-	18325329 30523288 23525847 22852811 22567152	no	no	no
m.961T>C	MT-RNR1	yes	yes	no	yes	yes	yes	NULL	NULL	hearing loss, abnormal fatigue	-	16528519	yes	no	no
m.961T>G	MT-RNR1	yes	yes	no	yes	NULL	NULL	NULL	NULL	AIHL, hearing loss	-	18325329 30523288 30523288 23525847 22852811 22567152	yes	yes	yes
m.979C>T	MT-RNR1	no	yes	no	yes	NULL	NULL	NULL	NULL	hearing loss	-	23826813 21120938 20812880	no	no	no
m.980T>C	MT-RNR1	no	yes	no	yes	NULL	NULL	NULL	NULL	hyperlactemia	-	20643099	no	no	no
m.990T>C	MT-RNR1	yes	yes	no	yes	NULL	NULL	NULL	NULL	intellectual disability, short stature, renal dysplasia, HL	-	25650108 18790089	yes	no	no
m.1005T>C	MT-RNR1	yes	yes	yes/no	yes	NULL	NULL	NULL	NULL	hearing loss, AIHL,NSHL	-	20055758 21989059 18386806	yes	no	no
m.1009C>T	MT-RNR1	no	yes	no	yes	NULL	NULL	NULL	NULL	hearing loss	-	23826813	no	no	no
m.1027A>G	MT-RNR1	no	yes	no	yes	NULL	NULL	NULL	NULL	AIHL, NSHL	-	29937831	yes	yes	no
m.1040T>C	MT-RNR1	no	yes	no	yes	NULL	NULL	NULL	NULL	hearing loss	-	27323166	no	no	no
m.1041A>G	MT-RNR1	no	yes	no	yes	NULL	NULL	NULL	NULL	hearing loss	-	21120938 23826813 20812880	no	no	no
m.1048C>T	MT-RNR1	no	yes	no	yes	NULL	NULL	NULL	NULL	hearing loss	-	20812880	no	no	no
m.1095T>C	MT-RNR1	yes	yes	no	yes	NULL	NULL	NULL	NULL	hearing loss, AIHL , NSHL	-	18325329 23301511 20055758 23826813 20816786	yes	yes	yes
m.1105C>T	MT-RNR1	yes	NULL	no	NULL	NULL	NULL	NULL	NULL	nd	polymorphic	21989059	no	no	no
m.1107T>C	MT-RNR1	no	yes	no	yes	NULL	NULL	NULL	NULL	hearing loss	-	23826813	no	no	no
m.1108C>G	MT-RNR1	no	NULL	no	NULL	NULL	NULL	NULL	NULL	nd	-	21989059	no	no	no
m.1119T>C	MT-RNR1	no	yes	no	yes	NULL	NULL	NULL	NULL	hearing loss	-	16060290	no	no	no
m.1187T>C	MT-RNR1	no	yes	no	yes	NULL	NULL	NULL	NULL	hearing loss	-	21120938 23826813 21120938 20812880	no	no	no
m.1189T>C	MT-RNR1	no	yes	no	yes	NULL	NULL	NULL	NULL	hyperlactemia, vomiting, anemia	-	11938495	no	no	no
m.1192C>A	MT-RNR1	no	yes	no	yes	NULL	NULL	NULL	NULL	AIHL, NSHL	-	29937831	yes	no	no
m.1222A>G	MT-RNR1	no	yes	no	yes	NULL	NULL	NULL	NULL	hearing loss	-	23826813	no	no	no
m.1245T>C	MT-RNR1	no	NULL	no	yes	NULL	NULL	NULL	NULL	AIHL	-	29937831	no	no	no
m.1282G>A	MT-RNR1	no	NULL	no	yes	NULL	NULL	NULL	NULL	hearing loss	-	21120938 23826813 20812880	no	no	no
m.1291T>C	MT-RNR1	no	yes	no	yes	NULL	NULL	NULL	NULL	hearing loss	-	20816786	yes	yes	yes
m.1310C>A	MT-RNR1	no	NULL	no	yes	NULL	NULL	NULL	NULL	AIHL, NSHL	-	16414144 29937831 20812880	no	no	no
m.1328G>C	MT-RNR1	no	NULL	no	yes	NULL	NULL	NULL	NULL	longevity	polymorphic	19563917 29093766 19682603	no	no	no
m.1331A>G	MT-RNR1	no	yes	no	yes	NULL	NULL	NULL	NULL	AIHL, NSHL	-	29937831	yes	no	no
m.1341C>T	MT-RNR1	no	yes	no	yes	NULL	NULL	NULL	NULL	intellectual disability, short stature, renal dysplasia	-	25650108	no	no	no
m.1356A>G	MT-RNR1	no	NULL	no	NULL	NULL	yes (low)	NULL	NULL	MRCD, LD	polymorphic	25356405	no	no	no
m.1382A>G	MT-RNR1	yes	NULL	yes/no	yes	NULL	NULL	NULL	NULL	AIHL, NSHL, hearing loss	-	19563917 26330914 22830575	no	no	no
m.1391T>A	MT-RNR1	no	NULL	yes	yes	NULL	yes	NULL	NULL	metabolic acidosis, hypertrophic cardiomyopathy, deafness	-	25923817	no	no	no
m.1391T>C	MT-RNR1	no	NULL	yes	yes	NULL	NULL	NULL	NULL	metabolic acidosis, hypertrophic cardiomyopathy, deafness	-	25923817	yes	no	no
m.1415G>A	MT-RNR1	no	yes	no	yes	NULL	NULL	NULL	NULL	hearing loss	-	21120938 23826813 20812880	no	no	no
m.1438A>G	MT-RNR1	yes	NULL	yes/no	yes	NULL	NULL	NULL	NULL	hearing loss, polymorphic, cardiomyopathy	-	28104394 18325329 11938495 20055758 23826813 19535463	no	no	no
m.1452T>C	MT-RNR1	no	yes	no	yes	NULL	NULL	NULL	NULL	AIHL,NSHL	-	27177320 29937831	yes	no	no
m.1453A>G	MT-RNR1	no	yes	yes/no	yes	NULL	NULL	NULL	NULL	NSHL	-	22852811	yes	no	no
m.1462G>A	MT-RNR1	no	yes	yes/no	yes	NULL	NULL	NULL	NULL	NSHL	-	22852811	no	no	no
m.1494C>T	MT-RNR1	yes	yes	yes/no	yes	NULL	yes	yes	NULL	hearing loss, AIHL, NSHL, hypertrophic cardiomyopathy	-	26242719 23301511 20055758 22852811 30298483 27397648 20816786 29976239	yes	yes	yes
m.1508C>T	MT-RNR1	no	yes	yes/no	yes	NULL	NULL	NULL	NULL	NSHL	-	22852811	no	no	no
m.1520T>C	MT-RNR1	no	NULL	no	yes	NULL	NULL	NULL	NULL	hearing loss	-	20643099	no	no	no
m.1530A>G	MT-RNR1	no	yes	no	NULL	NULL	NULL	NULL	NULL	nd	-	18790089	no	no	no
m.1537C>T	MT-RNR1	no	yes	no	yes	NULL	NULL	NULL	NULL	AIHL, NSHL	-	29937831	yes	no	no
m.1545T>C	MT-RNR1	no	NULL	no	yes	NULL	NULL	NULL	NULL	AIHL	-	29937831	no	no	no
m.1555A>G	MT-RNR1	yes	yes	yes/no	yes	yes	yes	yes	NULL	hearing loss, LS, diabetes mellitus, cardiomyopathy, Kean-Sayre syndrome, Pearson syndrome, myopathy, encephalomyopathy, lactic acidosis, MELAS, Wolfran syndrome, NSHL, tinnitus, myocardial infarction, abnormal fatigue, neonatal leukodistrophy	-	29307858 28104394 11424923 23301511 20055758 17527057 22852811 29634755 27397648 28289588	yes	yes	yes
m.1583A>G	MT-RNR1	no	NULL	no	NULL	NULL	NULL	NULL	NULL	nd	-	25305075	no	no	no
m.1584A>G	MT-RNR1	no	NULL	no	NULL	NULL	NULL	NULL	NULL	nd	-	28786104	no	no	no
m.1598G>A	MT-RNR1	no	yes	no	yes	NULL	NULL	NULL	NULL	hearing loss	-	20064630 23826813	no	no	no
m.1719G>A	MT-RNR2	no	NULL	no	yes	NULL	NULL	NULL	NULL	iskemic stroke	-	18593462 26883569 11938495 20055758 25650108 18593462	no	no	no
m.1811A>G	MT-RNR2	no	yes	no	yes	NULL	NULL	NULL	NULL	hyperlactemia	-	25132006 25132006 21165743 11938495 30371200 25650108 27323166	yes	no	no
m.1822T>C	MT-RNR2	no	yes	yes/no	yes	NULL	NULL	NULL	NULL	cardiomyopathy, hearing loss	-	28104394	no	no	no
m.1888G>A	MT-RNR2	no	yes	yes/no	yes	NULL	NULL	NULL	NULL	cardiomyopathy, hyperlactemia, vomiting, anemia, asthenia	-	28104394 11938495 25650108	no	no	no
m.2092C>T	MT-RNR2	no	yes	no	yes	NULL	NULL	NULL	NULL	hyperlactemia, vomiting, anemia, asthenia	-	11938495	no	no	no
m.2098G>A	MT-RNR2	yes	yes	no	yes	NULL	NULL	NULL	NULL	intellectual disability, short stature, renal dysplasia, hyperlactemia	-	25650108	no	no	no
m.2158T>C	MT-RNR2	no	yes	no	yes	NULL	NULL	NULL	NULL	Parkinson's disease	-	23645593	no	no	no
m.2220A>T	MT-RNR2	no	NULL	no	yes	NULL	NULL	NULL	NULL	POAG	-	27217714	no	no	no
m.2220A>G	MT-RNR2	no	yes	no	yes	NULL	NULL	NULL	NULL	POAG	-	27217714	no	no	no
m.2336T>C	MT-RNR2	yes	NULL	no	yes	yes	yes	yes	NULL	hypertrophic cardiomyopathy	-	30196098 29456182	no	no	no
m.2352T>C	MT-RNR2	no	NULL	no	yes	NULL	NULL	NULL	NULL	POAG	-	11938495 27217714	yes	no	no
m.2416T>C	MT-RNR2	no	yes	no	yes	NULL	NULL	NULL	NULL	POAG	-	27217714 11938495	no	no	no
m.2445T>C	MT-RNR2	no	yes	no	yes	NULL	NULL	NULL	NULL	intellectual disability, short stature, renal dysplasia	-	25650108	yes	no	no
m.2523C>T	MT-RNR2	no	yes	no	yes	NULL	NULL	NULL	NULL	hyperlactemia	-	20643099	no	no	no
m.2639C>A	MT-RNR2	no	yes	no	NULL	NULL	NULL	NULL	NULL	glaucoma	-	27217714	yes	no	no
m.2706A>G	MT-RNR2	yes	yes	yes/no	yes	NULL	NULL	NULL	NULL	hearing loss,cardiomyopathy, hyperlactemia, vomiting, anemia, asthenia	-	28104394 11024191 11938495 27217714 20055758 25650108 28674062 27323166	no	no	no
m.2850T>C	MT-RNR2	no	yes	no	yes	NULL	NULL	NULL	NULL	vomiting, anemia, asthenia	-	28104394 1193849525650108	no	no	no
m.3010G>A	MT-RNR2	yes	yes	no	yes	NULL	yes	yes	NULL	iskemic stroke, POAG, cyclic vomiting syndrome, LHON	-	24118886 18293455 11938495 27217714 29093766 25650108 19535463	yes	no	no
m.3197T>C	MT-RNR2	yes	yes	yes/no	yes	NULL	NULL	NULL	NULL	cardiomyopathy,hearing loss, LHON, hyperlactemia	-	28104394 11938495 30371200 25650108	no	no	no

## Sheet: header_description
column_name	description
variant	variant name reported with HGVS format ( m.[POS][REF]>[ALT])
locus	mitochondrial locus name
report_patho	criteria of pathogenicity reported in Yarham et al. 2016
conservation	criteria of pathogenicity reported in Yarham et al. 2016
heteroplasmy	criteria of pathogenicity reported in Yarham et al. 2016
segreg_disease	criteria of pathogenicity reported in Yarham et al. 2016
histochem	criteria of pathogenicity reported in Yarham et al. 2016
biochem	criteria of pathogenicity reported in Yarham et al. 2016
cybrids	criteria of pathogenicity reported in Yarham et al. 2016
single_fiber	criteria of pathogenicity reported in Yarham et al. 2016
disease_phenotype	list of disease or phenotype extracted by the text mining pipeline
notes	additional notes about disease and phenotype
Pubmed_IDs	Pubmed_IDs extracted by the data mining pipeline
Mitomap_reported	tag about the presence or not in Mitomap of the relative variant
Clinvar_reported	tag about the presence or not in Clinvar of the relative variant
OMIM_reported	tag about the presence or not in OMIM of the relative variant
